# Supplementary material for: Expression of Microtubule-Associated Proteins in Relation to Prognosis and Efficacy of Immunotherapy in Non-Small Cell Lung Cancer
Source: Front Oncol. 2021 Oct 1;11:680402. doi: 10.3389/fonc.2021.680402 (PMC8517487; doi:10.3389/fonc.2021.680402)
Supplement: Supplementary file 1 [file DataSheet_1.zip]

Archive with 1,146 entries (1,145 files):
- immunephenotype/
- immunephenotype/IPS_TCGA-05-4244-01A-01R-1107-07.pdf
- immunephenotype/IPS_TCGA-05-4249-01A-01R-1107-07.pdf
- immunephenotype/IPS_TCGA-05-4250-01A-01R-1107-07.pdf
- immunephenotype/IPS_TCGA-05-4382-01A-01R-1206-07.pdf
- immunephenotype/IPS_TCGA-05-4384-01A-01R-1755-07.pdf
- immunephenotype/IPS_TCGA-05-4389-01A-01R-1206-07.pdf
- immunephenotype/IPS_TCGA-05-4390-01A-02R-1755-07.pdf
- immunephenotype/IPS_TCGA-05-4395-01A-01R-1206-07.pdf
- immunephenotype/IPS_TCGA-05-4396-01A-21R-1858-07.pdf
- immunephenotype/IPS_TCGA-05-4397-01A-01R-1206-07.pdf
- immunephenotype/IPS_TCGA-05-4398-01A-01R-1206-07.pdf
- immunephenotype/IPS_TCGA-05-4402-01A-01R-1206-07.pdf
- immunephenotype/IPS_TCGA-05-4403-01A-01R-1206-07.pdf
- immunephenotype/IPS_TCGA-05-4405-01A-21R-1858-07.pdf
- immunephenotype/IPS_TCGA-05-4410-01A-21R-1858-07.pdf
- immunephenotype/IPS_TCGA-05-4415-01A-22R-1858-07.pdf
- immunephenotype/IPS_TCGA-05-4417-01A-22R-1858-07.pdf
- immunephenotype/IPS_TCGA-05-4418-01A-01R-1206-07.pdf
- immunephenotype/IPS_TCGA-05-4420-01A-01R-1206-07.pdf
- immunephenotype/IPS_TCGA-05-4422-01A-01R-1206-07.pdf
- immunephenotype/IPS_TCGA-05-4424-01A-22R-1858-07.pdf
- immunephenotype/IPS_TCGA-05-4425-01A-01R-1755-07.pdf
- immunephenotype/IPS_TCGA-05-4426-01A-01R-1206-07.pdf
- immunephenotype/IPS_TCGA-05-4427-01A-21R-1858-07.pdf
- immunephenotype/IPS_TCGA-05-4430-01A-02R-1206-07.pdf
- immunephenotype/IPS_TCGA-05-4432-01A-01R-1206-07.pdf
- immunephenotype/IPS_TCGA-05-4433-01A-22R-1858-07.pdf
- immunephenotype/IPS_TCGA-05-4434-01A-01R-1206-07.pdf
- immunephenotype/IPS_TCGA-05-5420-01A-01R-1628-07.pdf
- immunephenotype/IPS_TCGA-05-5423-01A-01R-1628-07.pdf
- immunephenotype/IPS_TCGA-05-5425-01A-02R-1628-07.pdf
- immunephenotype/IPS_TCGA-05-5428-01A-01R-1628-07.pdf
- immunephenotype/IPS_TCGA-05-5429-01A-01R-1628-07.pdf
- immunephenotype/IPS_TCGA-05-5715-01A-01R-1628-07.pdf
- immunephenotype/IPS_TCGA-18-3406-01A-01R-0980-07.pdf
- immunephenotype/IPS_TCGA-18-3407-01A-01R-0980-07.pdf
- immunephenotype/IPS_TCGA-18-3408-01A-01R-0980-07.pdf
- immunephenotype/IPS_TCGA-18-3409-01A-01R-0980-07.pdf
- immunephenotype/IPS_TCGA-18-3410-01A-01R-0980-07.pdf
- immunephenotype/IPS_TCGA-18-3411-01A-01R-0980-07.pdf
- immunephenotype/IPS_TCGA-18-3412-01A-01R-0980-07.pdf
- immunephenotype/IPS_TCGA-18-3414-01A-01R-0980-07.pdf
- immunephenotype/IPS_TCGA-18-3415-01A-01R-0980-07.pdf
- immunephenotype/IPS_TCGA-18-3416-01A-01R-0980-07.pdf
- immunephenotype/IPS_TCGA-18-3417-01A-01R-1443-07.pdf
- immunephenotype/IPS_TCGA-18-3419-01A-01R-0980-07.pdf
- immunephenotype/IPS_TCGA-18-3421-01A-01R-0980-07.pdf
- immunephenotype/IPS_TCGA-18-4083-01A-01R-1100-07.pdf
- immunephenotype/IPS_TCGA-18-4086-01A-01R-1100-07.pdf
- immunephenotype/IPS_TCGA-18-4721-01A-01R-1443-07.pdf
- immunephenotype/IPS_TCGA-18-5592-01A-01R-1635-07.pdf
- immunephenotype/IPS_TCGA-18-5595-01A-01R-1635-07.pdf
- immunephenotype/IPS_TCGA-21-1070-01A-01R-0692-07.pdf
- immunephenotype/IPS_TCGA-21-1071-01A-01R-0692-07.pdf
- immunephenotype/IPS_TCGA-21-1072-01A-01R-0692-07.pdf
- immunephenotype/IPS_TCGA-21-1075-01A-01R-0692-07.pdf
- immunephenotype/IPS_TCGA-21-1076-01A-01R-0692-07.pdf
- immunephenotype/IPS_TCGA-21-1076-01A-02R-0692-07.pdf
- immunephenotype/IPS_TCGA-21-1077-01A-01R-0692-07.pdf
- immunephenotype/IPS_TCGA-21-1078-01A-01R-0692-07.pdf
- immunephenotype/IPS_TCGA-21-1079-01A-01R-0692-07.pdf
- immunephenotype/IPS_TCGA-21-1080-01A-01R-0692-07.pdf
- immunephenotype/IPS_TCGA-21-1081-01A-01R-0692-07.pdf
- immunephenotype/IPS_TCGA-21-1082-01A-01R-0692-07.pdf
- immunephenotype/IPS_TCGA-21-1083-01A-01R-0692-07.pdf
- immunephenotype/IPS_TCGA-21-5782-01A-01R-1635-07.pdf
- immunephenotype/IPS_TCGA-21-5783-01A-41R-2187-07.pdf
- immunephenotype/IPS_TCGA-21-5784-01A-01R-1635-07.pdf
- immunephenotype/IPS_TCGA-21-5786-01A-01R-1635-07.pdf
- immunephenotype/IPS_TCGA-21-5787-01A-01R-1635-07.pdf
- immunephenotype/IPS_TCGA-21-A5DI-01A-31R-A26W-07.pdf
- immunephenotype/IPS_TCGA-22-0940-01A-01R-0692-07.pdf
- immunephenotype/IPS_TCGA-22-0944-01A-01R-0692-07.pdf
- immunephenotype/IPS_TCGA-22-1000-01A-01R-A32Z-07.pdf
- immunephenotype/IPS_TCGA-22-1002-01A-01R-0692-07.pdf
- immunephenotype/IPS_TCGA-22-1005-01A-01R-0692-07.pdf
- immunephenotype/IPS_TCGA-22-1011-01A-01R-0692-07.pdf
- immunephenotype/IPS_TCGA-22-1012-01A-01R-0692-07.pdf
- immunephenotype/IPS_TCGA-22-1016-01A-01R-0692-07.pdf
- immunephenotype/IPS_TCGA-22-1017-01A-01R-0692-07.pdf
- immunephenotype/IPS_TCGA-22-4591-01A-01R-1201-07.pdf
- immunephenotype/IPS_TCGA-22-4593-01A-21R-1820-07.pdf
- immunephenotype/IPS_TCGA-22-4593-11A-01R-1820-07.pdf
- immunephenotype/IPS_TCGA-22-4594-01A-01R-1201-07.pdf
- immunephenotype/IPS_TCGA-22-4595-01A-01R-1201-07.pdf
- immunephenotype/IPS_TCGA-22-4596-01A-01R-1201-07.pdf
- immunephenotype/IPS_TCGA-22-4599-01A-01R-1443-07.pdf
- immunephenotype/IPS_TCGA-22-4601-01A-01R-1443-07.pdf
- immunephenotype/IPS_TCGA-22-4604-01A-01R-1201-07.pdf
- immunephenotype/IPS_TCGA-22-4605-01A-21R-2125-07.pdf
- immunephenotype/IPS_TCGA-22-4607-01A-01R-1201-07.pdf
- immunephenotype/IPS_TCGA-22-4609-01A-21R-2125-07.pdf
- immunephenotype/IPS_TCGA-22-4609-11A-01R-2125-07.pdf
- immunephenotype/IPS_TCGA-22-4613-01A-01R-1443-07.pdf
- immunephenotype/IPS_TCGA-22-5471-01A-01R-1635-07.pdf
- immunephenotype/IPS_TCGA-22-5471-11A-01R-1635-07.pdf
- immunephenotype/IPS_TCGA-22-5472-01A-01R-1635-07.pdf
- immunephenotype/IPS_TCGA-22-5472-11A-11R-1635-07.pdf
- immunephenotype/IPS_TCGA-22-5473-01A-01R-1635-07.pdf
- immunephenotype/IPS_TCGA-22-5474-01A-01R-1635-07.pdf
- immunephenotype/IPS_TCGA-22-5477-01A-01R-1635-07.pdf
- immunephenotype/IPS_TCGA-22-5478-01A-01R-1635-07.pdf
- immunephenotype/IPS_TCGA-22-5478-11A-11R-1635-07.pdf
- immunephenotype/IPS_TCGA-22-5479-01A-31R-1949-07.pdf
- immunephenotype/IPS_TCGA-22-5480-01A-01R-1635-07.pdf
- immunephenotype/IPS_TCGA-22-5481-01A-31R-1949-07.pdf
- immunephenotype/IPS_TCGA-22-5481-11A-01R-1949-07.pdf
- immunephenotype/IPS_TCGA-22-5482-01A-01R-1635-07.pdf
- immunephenotype/IPS_TCGA-22-5482-11A-01R-1635-07.pdf
- immunephenotype/IPS_TCGA-22-5483-01A-01R-1820-07.pdf
- immunephenotype/IPS_TCGA-22-5483-11A-11R-1820-07.pdf
- immunephenotype/IPS_TCGA-22-5485-01A-01R-1635-07.pdf
- immunephenotype/IPS_TCGA-22-5489-01A-01R-1635-07.pdf
- immunephenotype/IPS_TCGA-22-5489-11A-01R-1635-07.pdf
- immunephenotype/IPS_TCGA-22-5491-01A-01R-1635-07.pdf
- immunephenotype/IPS_TCGA-22-5491-11A-01R-1858-07.pdf
- immunephenotype/IPS_TCGA-22-5492-01A-01R-1635-07.pdf
- immunephenotype/IPS_TCGA-22-A5C4-01A-12R-A27Q-07.pdf
- immunephenotype/IPS_TCGA-33-4532-01A-01R-1201-07.pdf
- immunephenotype/IPS_TCGA-33-4533-01A-01R-1201-07.pdf
- immunephenotype/IPS_TCGA-33-4538-01A-01R-1201-07.pdf
- immunephenotype/IPS_TCGA-33-4547-01A-01R-1201-07.pdf
- immunephenotype/IPS_TCGA-33-4566-01A-01R-1443-07.pdf
- immunephenotype/IPS_TCGA-33-4582-01A-01R-1443-07.pdf
- immunephenotype/IPS_TCGA-33-4583-01A-01R-1443-07.pdf
- immunephenotype/IPS_TCGA-33-4586-01A-01R-1443-07.pdf
- immunephenotype/IPS_TCGA-33-4587-01A-11R-2125-07.pdf
- immunephenotype/IPS_TCGA-33-4587-11A-01R-2125-07.pdf
- immunephenotype/IPS_TCGA-33-4589-01A-01R-1443-07.pdf
- immunephenotype/IPS_TCGA-33-6737-01A-11R-1820-07.pdf
- immunephenotype/IPS_TCGA-33-6737-11A-01R-1820-07.pdf
- immunephenotype/IPS_TCGA-33-6738-01A-11R-1949-07.pdf
- immunephenotype/IPS_TCGA-33-A4WN-01A-11R-A262-07.pdf
- immunephenotype/IPS_TCGA-33-A5GW-01A-11R-A27Q-07.pdf
- immunephenotype/IPS_TCGA-33-AAS8-01A-11R-A405-07.pdf
- immunephenotype/IPS_TCGA-33-AASB-01A-11R-A405-07.pdf
- immunephenotype/IPS_TCGA-33-AASD-01A-11R-A405-07.pdf
- immunephenotype/IPS_TCGA-33-AASI-01A-22R-A405-07.pdf
- immunephenotype/IPS_TCGA-33-AASJ-01A-11R-A405-07.pdf
- immunephenotype/IPS_TCGA-33-AASL-01A-11R-A405-07.pdf
- immunephenotype/IPS_TCGA-34-2596-01A-01R-0851-07.pdf
- immunephenotype/IPS_TCGA-34-2600-01A-01R-0851-07.pdf
- immunephenotype/IPS_TCGA-34-2608-01A-02R-0851-07.pdf
- immunephenotype/IPS_TCGA-34-5231-01A-21R-1820-07.pdf
- immunephenotype/IPS_TCGA-34-5232-01A-21R-1820-07.pdf
- immunephenotype/IPS_TCGA-34-5234-01A-01R-1635-07.pdf
- immunephenotype/IPS_TCGA-34-5236-01A-21R-1820-07.pdf
- immunephenotype/IPS_TCGA-34-5239-01A-21R-1820-07.pdf
- immunephenotype/IPS_TCGA-34-5240-01A-01R-1443-07.pdf
- immunephenotype/IPS_TCGA-34-5241-01A-01R-1443-07.pdf
- immunephenotype/IPS_TCGA-34-5927-01A-11R-1820-07.pdf
- immunephenotype/IPS_TCGA-34-5928-01A-11R-1820-07.pdf
- immunephenotype/IPS_TCGA-34-5929-01A-11R-1820-07.pdf
- immunephenotype/IPS_TCGA-34-7107-01A-11R-1949-07.pdf
- immunephenotype/IPS_TCGA-34-7107-11A-01R-1949-07.pdf
- immunephenotype/IPS_TCGA-34-8454-01A-11R-2326-07.pdf
- immunephenotype/IPS_TCGA-34-8454-11A-01R-2326-07.pdf
- immunephenotype/IPS_TCGA-34-8455-01A-11R-2326-07.pdf
- immunephenotype/IPS_TCGA-34-8456-01A-21R-2326-07.pdf
- immunephenotype/IPS_TCGA-34-A5IX-01A-12R-A27Q-07.pdf
- immunephenotype/IPS_TCGA-35-3615-01A-01R-0946-07.pdf
- immunephenotype/IPS_TCGA-35-4122-01A-01R-1107-07.pdf
- immunephenotype/IPS_TCGA-35-4123-01A-01R-1107-07.pdf
- immunephenotype/IPS_TCGA-35-5375-01A-01R-1628-07.pdf
- immunephenotype/IPS_TCGA-37-3783-01A-01R-1201-07.pdf
- immunephenotype/IPS_TCGA-37-3789-01A-01R-0980-07.pdf
- immunephenotype/IPS_TCGA-37-3792-01A-01R-0980-07.pdf
- immunephenotype/IPS_TCGA-37-4129-01A-01R-1100-07.pdf
- immunephenotype/IPS_TCGA-37-4130-01A-01R-1100-07.pdf
- immunephenotype/IPS_TCGA-37-4132-01A-01R-1100-07.pdf
- immunephenotype/IPS_TCGA-37-4133-01A-01R-1100-07.pdf
- immunephenotype/IPS_TCGA-37-4135-01A-01R-1100-07.pdf
- immunephenotype/IPS_TCGA-37-4141-01A-02R-1100-07.pdf
- immunephenotype/IPS_TCGA-37-5819-01A-01R-1635-07.pdf
- immunephenotype/IPS_TCGA-37-A5EL-01A-11R-A26W-07.pdf
- immunephenotype/IPS_TCGA-37-A5EM-01A-21R-A27Q-07.pdf
- immunephenotype/IPS_TCGA-37-A5EN-01A-21R-A26W-07.pdf
- immunephenotype/IPS_TCGA-38-4625-01A-01R-1206-07.pdf
- immunephenotype/IPS_TCGA-38-4625-11A-01R-1758-07.pdf
- immunephenotype/IPS_TCGA-38-4626-01A-01R-1206-07.pdf
- immunephenotype/IPS_TCGA-38-4626-11A-01R-1758-07.pdf
- immunephenotype/IPS_TCGA-38-4627-01A-01R-1206-07.pdf
- immunephenotype/IPS_TCGA-38-4627-11A-01R-1758-07.pdf
- immunephenotype/IPS_TCGA-38-4628-01A-01R-1206-07.pdf
- immunephenotype/IPS_TCGA-38-4629-01A-02R-1206-07.pdf
- immunephenotype/IPS_TCGA-38-4630-01A-01R-1206-07.pdf
- immunephenotype/IPS_TCGA-38-4631-01A-01R-1755-07.pdf
- immunephenotype/IPS_TCGA-38-4632-01A-01R-1755-07.pdf
- immunephenotype/IPS_TCGA-38-4632-11A-01R-1755-07.pdf
- immunephenotype/IPS_TCGA-38-6178-01A-11R-1755-07.pdf
- immunephenotype/IPS_TCGA-38-7271-01A-11R-2039-07.pdf
- immunephenotype/IPS_TCGA-38-A44F-01A-11R-A24H-07.pdf
- immunephenotype/IPS_TCGA-39-5011-01A-01R-1443-07.pdf
- immunephenotype/IPS_TCGA-39-5016-01A-01R-1443-07.pdf
- immunephenotype/IPS_TCGA-39-5019-01A-01R-1820-07.pdf
- immunephenotype/IPS_TCGA-39-5021-01A-01R-1443-07.pdf
- immunephenotype/IPS_TCGA-39-5022-01A-21R-1820-07.pdf
- immunephenotype/IPS_TCGA-39-5024-01A-21R-1820-07.pdf
- immunephenotype/IPS_TCGA-39-5027-01A-21R-1820-07.pdf
- immunephenotype/IPS_TCGA-39-5028-01A-01R-1443-07.pdf
- immunephenotype/IPS_TCGA-39-5029-01A-01R-1443-07.pdf
- immunephenotype/IPS_TCGA-39-5030-01A-01R-1443-07.pdf
- immunephenotype/IPS_TCGA-39-5031-01A-01R-1443-07.pdf
- immunephenotype/IPS_TCGA-39-5034-01A-01R-1443-07.pdf
- immunephenotype/IPS_TCGA-39-5035-01A-01R-1443-07.pdf
- immunephenotype/IPS_TCGA-39-5036-01A-01R-1443-07.pdf
- immunephenotype/IPS_TCGA-39-5037-01A-01R-1443-07.pdf
- immunephenotype/IPS_TCGA-39-5039-01A-01R-1443-07.pdf
- immunephenotype/IPS_TCGA-39-5040-01A-21R-2125-07.pdf
- immunephenotype/IPS_TCGA-39-5040-11A-01R-2125-07.pdf
- immunephenotype/IPS_TCGA-43-2576-01A-01R-A32Z-07.pdf
- immunephenotype/IPS_TCGA-43-2578-01A-01R-0851-07.pdf
- immunephenotype/IPS_TCGA-43-2581-01A-01R-0851-07.pdf
- immunephenotype/IPS_TCGA-43-3394-01A-01R-0980-07.pdf
- immunephenotype/IPS_TCGA-43-3920-01A-01R-0980-07.pdf
- immunephenotype/IPS_TCGA-43-5668-01A-01R-1635-07.pdf
- immunephenotype/IPS_TCGA-43-5670-01A-21R-2125-07.pdf
- immunephenotype/IPS_TCGA-43-5670-11A-01R-2125-07.pdf
- immunephenotype/IPS_TCGA-43-6143-01A-11R-1820-07.pdf
- immunephenotype/IPS_TCGA-43-6143-11A-01R-1820-07.pdf
- immunephenotype/IPS_TCGA-43-6647-01A-11R-1820-07.pdf
- immunephenotype/IPS_TCGA-43-6647-11A-01R-1820-07.pdf
- immunephenotype/IPS_TCGA-43-6770-01A-11R-1820-07.pdf
- immunephenotype/IPS_TCGA-43-6771-01A-11R-1820-07.pdf
- immunephenotype/IPS_TCGA-43-6771-11A-01R-1820-07.pdf
- immunephenotype/IPS_TCGA-43-6773-01A-41R-1949-07.pdf
- immunephenotype/IPS_TCGA-43-6773-11A-01R-1949-07.pdf
- immunephenotype/IPS_TCGA-43-7656-01A-11R-2125-07.pdf
- immunephenotype/IPS_TCGA-43-7657-01A-31R-2125-07.pdf
- immunephenotype/IPS_TCGA-43-7657-11A-01R-2125-07.pdf
- immunephenotype/IPS_TCGA-43-7658-01A-11R-2125-07.pdf
- immunephenotype/IPS_TCGA-43-7658-11A-01R-2125-07.pdf
- immunephenotype/IPS_TCGA-43-8115-01A-11R-2247-07.pdf
- immunephenotype/IPS_TCGA-43-8116-01A-11R-2247-07.pdf
- immunephenotype/IPS_TCGA-43-8118-01A-11R-2403-07.pdf
- immunephenotype/IPS_TCGA-43-A474-01A-11R-A24H-07.pdf
- immunephenotype/IPS_TCGA-43-A475-01A-11R-A24H-07.pdf
- immunephenotype/IPS_TCGA-43-A56U-01A-11R-A26W-07.pdf
- immunephenotype/IPS_TCGA-43-A56V-01A-11R-A26W-07.pdf
- immunephenotype/IPS_TCGA-44-2655-01A-01R-0946-07.pdf
- immunephenotype/IPS_TCGA-44-2655-11A-01R-1758-07.pdf
- immunephenotype/IPS_TCGA-44-2656-01A-02R-0946-07.pdf
- immunephenotype/IPS_TCGA-44-2656-01A-02R-A278-07.pdf
- immunephenotype/IPS_TCGA-44-2656-01B-06R-A277-07.pdf
- immunephenotype/IPS_TCGA-44-2657-01A-01R-1107-07.pdf
- immunephenotype/IPS_TCGA-44-2657-11A-01R-1758-07.pdf
- immunephenotype/IPS_TCGA-44-2659-01A-01R-0946-07.pdf
- immunephenotype/IPS_TCGA-44-2661-01A-01R-1107-07.pdf
- immunephenotype/IPS_TCGA-44-2661-11A-01R-1758-07.pdf
- immunephenotype/IPS_TCGA-44-2662-01A-01R-0946-07.pdf
- immunephenotype/IPS_TCGA-44-2662-01A-01R-A278-07.pdf
- immunephenotype/IPS_TCGA-44-2662-01B-02R-A277-07.pdf
- immunephenotype/IPS_TCGA-44-2662-11A-01R-1758-07.pdf
- immunephenotype/IPS_TCGA-44-2665-01A-01R-0946-07.pdf
- immunephenotype/IPS_TCGA-44-2665-11A-01R-1758-07.pdf
- immunephenotype/IPS_TCGA-44-2666-01A-01R-0946-07.pdf
- immunephenotype/IPS_TCGA-44-2666-01A-01R-A278-07.pdf
- immunephenotype/IPS_TCGA-44-2666-01B-02R-A277-07.pdf
- immunephenotype/IPS_TCGA-44-2668-01A-01R-0946-07.pdf
- immunephenotype/IPS_TCGA-44-2668-01A-01R-A278-07.pdf
- immunephenotype/IPS_TCGA-44-2668-01B-02R-A277-07.pdf
- immunephenotype/IPS_TCGA-44-2668-11A-01R-1758-07.pdf
- immunephenotype/IPS_TCGA-44-3396-01A-01R-1206-07.pdf
- immunephenotype/IPS_TCGA-44-3396-11A-01R-1758-07.pdf
- immunephenotype/IPS_TCGA-44-3398-01A-01R-1107-07.pdf
- immunephenotype/IPS_TCGA-44-3398-11B-01R-1758-07.pdf
- immunephenotype/IPS_TCGA-44-3917-01A-01R-A278-07.pdf
- immunephenotype/IPS_TCGA-44-3917-01B-02R-A277-07.pdf
- immunephenotype/IPS_TCGA-44-3918-01A-01R-1107-07.pdf
- immunephenotype/IPS_TCGA-44-3918-01A-01R-A278-07.pdf
- immunephenotype/IPS_TCGA-44-3918-01B-02R-A277-07.pdf
- immunephenotype/IPS_TCGA-44-3919-01A-02R-1107-07.pdf
- immunephenotype/IPS_TCGA-44-4112-01A-01R-1107-07.pdf
- immunephenotype/IPS_TCGA-44-4112-01B-06R-A277-07.pdf
- immunephenotype/IPS_TCGA-44-5643-01A-01R-1628-07.pdf
- immunephenotype/IPS_TCGA-44-5644-01A-21R-2039-07.pdf
- immunephenotype/IPS_TCGA-44-5645-01A-01R-1628-07.pdf
- immunephenotype/IPS_TCGA-44-5645-01A-01R-A278-07.pdf
- immunephenotype/IPS_TCGA-44-5645-01B-04R-A277-07.pdf
- immunephenotype/IPS_TCGA-44-5645-11A-01R-1628-07.pdf
- immunephenotype/IPS_TCGA-44-6144-11A-01R-1755-07.pdf
- immunephenotype/IPS_TCGA-44-6145-01A-11R-1755-07.pdf
- immunephenotype/IPS_TCGA-44-6145-11A-01R-1858-07.pdf
- immunephenotype/IPS_TCGA-44-6146-01A-11R-1755-07.pdf
- immunephenotype/IPS_TCGA-44-6146-01A-11R-A278-07.pdf
- immunephenotype/IPS_TCGA-44-6146-01B-04R-A277-07.pdf
- immunephenotype/IPS_TCGA-44-6146-11A-01R-1858-07.pdf
- immunephenotype/IPS_TCGA-44-6147-01A-11R-1755-07.pdf
- immunephenotype/IPS_TCGA-44-6147-01A-11R-A278-07.pdf
- immunephenotype/IPS_TCGA-44-6147-01B-06R-A277-07.pdf
- immunephenotype/IPS_TCGA-44-6147-11A-01R-1858-07.pdf
- immunephenotype/IPS_TCGA-44-6148-01A-11R-1755-07.pdf
- immunephenotype/IPS_TCGA-44-6148-11A-01R-1858-07.pdf
- immunephenotype/IPS_TCGA-44-6774-01A-21R-1858-07.pdf
- immunephenotype/IPS_TCGA-44-6775-01A-11R-1858-07.pdf
- immunephenotype/IPS_TCGA-44-6775-01A-11R-A278-07.pdf
- immunephenotype/IPS_TCGA-44-6775-01C-02R-A277-07.pdf
- immunephenotype/IPS_TCGA-44-6776-01A-11R-1858-07.pdf
- immunephenotype/IPS_TCGA-44-6776-11A-01R-1858-07.pdf
[truncated: 846 more entries]
