# Supplementary material for: Expression of Microtubule-Associated Proteins in Relation to Prognosis and Efficacy of Immunotherapy in Non-Small Cell Lung Cancer
Source: Front Oncol. 2021 Oct 1;11:680402. doi: 10.3389/fonc.2021.680402 (PMC8517487; doi:10.3389/fonc.2021.680402)
Supplement: Supplementary file 2 [file DataSheet_2.zip]

Archive with 2 entries (2 files):
- 1.Table 1-2, Figure 1-10, Supplementary Figure 1-3.7z
- 2.Figure 11,  Supplementary Figure 4.7z
