# Supplementary material for: Expression of Microtubule-Associated Proteins in Relation to Prognosis and Efficacy of Immunotherapy in Non-Small Cell Lung Cancer
Source: Front Oncol. 2021 Oct 1;11:680402. doi: 10.3389/fonc.2021.680402 (PMC8517487; doi:10.3389/fonc.2021.680402)
Supplement: Supplementary file 3 [file DataSheet_3.zip]

Archive with 3 entries (3 files):
- Supplementary Material 1.DOCX
- Supplementary Material 2.XLSX
- Supplementary Material 3.XLSX
