# Supplementary material for: Expression of Microtubule-Associated Proteins in Relation to Prognosis and Efficacy of Immunotherapy in Non-Small Cell Lung Cancer
Source: Front Oncol. 2021 Oct 1;11:680402. doi: 10.3389/fonc.2021.680402 (PMC8517487; doi:10.3389/fonc.2021.680402)
Supplement: Supplementary file 3 [file DataSheet_3.zip › Supplementary Material 2.XLSX]

## Sheet: 3.IPS
SAMPLE	MHC	EC	SC	CP	AZ	IPS
TCGA-56-7222-11A-01R-2045-07	1.65187	-0.185761	-0.342492	0.463835	1.58746	5
TCGA-91-6831-11A-02R-1858-07	1.85531	-0.193652	-0.263104	0.173646	1.5722	5
TCGA-49-4512-11A-01R-1858-07	2.02091	-0.197264	-0.263948	0.388303	1.948	6
TCGA-44-6145-11A-01R-1858-07	1.80062	-0.209157	-0.322019	0.263958	1.5334	5
TCGA-91-6828-11A-01R-1858-07	1.88127	-0.196631	-0.26864	0.188853	1.60486	5
TCGA-22-5481-11A-01R-1949-07	1.87002	-0.21279	-0.294921	0.321807	1.68412	6
TCGA-58-8386-11A-01R-2296-07	1.91178	-0.234873	-0.320651	0.280646	1.6369	5
TCGA-56-8309-11A-01R-2296-07	1.96823	-0.248102	-0.366303	0.199533	1.55336	5
TCGA-55-6982-11A-01R-1949-07	1.95073	-0.221479	-0.290658	0.20193	1.64053	5
TCGA-55-6975-11A-01R-1949-07	1.77778	-0.179609	-0.270842	0.381076	1.70841	6
TCGA-44-2668-11A-01R-1758-07	1.78461	-0.265386	-0.481231	0.328422	1.36641	5
TCGA-55-6980-11A-01R-1949-07	2.06793	-0.213471	-0.237845	0.281514	1.89813	6
TCGA-55-6969-11A-01R-1949-07	1.87339	-0.20756	-0.319328	0.394176	1.74068	6
TCGA-33-4587-11A-01R-2125-07	1.8744	-0.201365	-0.281272	0.389731	1.7815	6
TCGA-73-4676-11A-01R-1755-07	1.87136	-0.206409	-0.300169	0.235009	1.5998	5
TCGA-50-5936-11A-01R-1628-07	1.84103	-0.209374	-0.294303	0.279442	1.6168	5
TCGA-50-5935-11A-01R-1858-07	1.98112	-0.194266	-0.24725	0.311243	1.85085	6
TCGA-44-3396-11A-01R-1758-07	1.90103	-0.241539	-0.35157	0.194137	1.50206	5
TCGA-43-7658-11A-01R-2125-07	1.9112	-0.212276	-0.312633	0.277607	1.6639	6
TCGA-38-4632-11A-01R-1755-07	1.87325	-0.258533	-0.392982	0.118509	1.34025	4
TCGA-44-2665-11A-01R-1758-07	1.89949	-0.232218	-0.365148	0.364945	1.66707	6
TCGA-49-6744-11A-01R-1858-07	1.84807	-0.203152	-0.25583	0.213662	1.60275	5
TCGA-91-6847-11A-01R-1949-07	1.83738	-0.186135	-0.276994	0.374448	1.7487	6
TCGA-50-5939-11A-01R-1628-07	1.77505	-0.21384	-0.355894	0.393282	1.5986	5
TCGA-38-4625-11A-01R-1758-07	1.84077	-0.246097	-0.386559	0.272069	1.48018	5
TCGA-77-7142-11A-01R-2045-07	1.74699	-0.185241	-0.277239	0.343864	1.62838	5
TCGA-43-6771-11A-01R-1820-07	1.83373	-0.243566	-0.358746	0.125168	1.35659	5
TCGA-22-5491-11A-01R-1858-07	1.90513	-0.192766	-0.252995	0.335588	1.79496	6
TCGA-39-5040-11A-01R-2125-07	1.86164	-0.183855	-0.213569	0.295641	1.75986	6
TCGA-55-6978-11A-01R-1949-07	1.93533	-0.206984	-0.277315	0.276419	1.72745	6
TCGA-55-6971-11A-01R-1949-07	1.90468	-0.215191	-0.320306	0.306876	1.67606	6
TCGA-49-6761-11A-01R-1949-07	1.94981	-0.196231	-0.251845	0.247286	1.74902	6
TCGA-55-6968-11A-01R-1949-07	1.8389	-0.246982	-0.378868	0.459906	1.67296	6
TCGA-55-6985-11A-01R-1949-07	1.79114	-0.222247	-0.358202	0.315767	1.52646	5
TCGA-44-2662-11A-01R-1758-07	1.8661	-0.216596	-0.311473	0.258451	1.59648	5
TCGA-44-2657-11A-01R-1758-07	1.93275	-0.243386	-0.30696	0.237004	1.6194	5
TCGA-49-6742-11A-01R-1858-07	1.89682	-0.202176	-0.328654	0.398264	1.76426	6
TCGA-91-6829-11A-01R-1858-07	1.78617	-0.267278	-0.486465	0.375921	1.40835	5
TCGA-55-6984-11A-01R-1949-07	1.96726	-0.208194	-0.283994	0.305351	1.78043	6
TCGA-55-6981-11A-01R-1949-07	1.9059	-0.233137	-0.359043	0.37665	1.69037	6
TCGA-56-7731-11A-01R-2125-07	1.77138	-0.209886	-0.330988	0.153636	1.38414	5
TCGA-22-5483-11A-11R-1820-07	1.87408	-0.231365	-0.366498	0.323354	1.59957	5
TCGA-34-7107-11A-01R-1949-07	1.79869	-0.258713	-0.420559	0.414407	1.53383	5
TCGA-43-6773-11A-01R-1949-07	1.89101	-0.252091	-0.371579	0.150505	1.41785	5
TCGA-90-7767-11A-01R-2125-07	1.84393	-0.236729	-0.403682	0.355164	1.55868	5
TCGA-43-6647-11A-01R-1820-07	1.8274	-0.231444	-0.345541	0.33424	1.58466	5
TCGA-77-7338-11A-01R-2045-07	1.80243	-0.16367	-0.175373	0.229763	1.69315	6
TCGA-22-5472-11A-11R-1635-07	1.87033	-0.229313	-0.356972	0.279113	1.56316	5
TCGA-22-5478-11A-11R-1635-07	1.86944	-0.225625	-0.324814	0.2076	1.5266	5
TCGA-49-6745-11A-01R-1858-07	2.00717	-0.188524	-0.197595	0.205973	1.82703	6
TCGA-55-6979-11A-01R-1949-07	1.91832	-0.25206	-0.362809	0.185349	1.4888	5
TCGA-44-2655-11A-01R-1758-07	1.97539	-0.214588	-0.294075	0.359344	1.82607	6
TCGA-91-6836-11A-01R-1858-07	1.78935	-0.233842	-0.358082	0.219791	1.41722	5
TCGA-91-6849-11A-01R-1949-07	1.9053	-0.20416	-0.254714	0.179027	1.62546	5
TCGA-22-5482-11A-01R-1635-07	1.89774	-0.231876	-0.324265	0.22936	1.57096	5
TCGA-43-5670-11A-01R-2125-07	1.922	-0.218936	-0.320971	0.30788	1.68997	6
TCGA-56-7730-11A-01R-2125-07	1.84967	-0.18527	-0.274957	0.254397	1.64384	5
TCGA-85-7710-11A-01R-2125-07	1.83456	-0.226615	-0.299032	0.351805	1.66072	6
TCGA-56-7580-11A-01R-2045-07	1.87325	-0.213769	-0.334066	0.338953	1.66437	6
TCGA-77-7335-11A-01R-2045-07	1.90453	-0.178676	-0.190011	0.26038	1.79623	6
TCGA-56-8623-11A-01R-A28V-07	1.93063	-0.224432	-0.314816	0.322043	1.71342	6
TCGA-22-4609-11A-01R-2125-07	1.80041	-0.1964	-0.239651	0.152735	1.5171	5
TCGA-77-8008-11A-01R-2187-07	1.73687	-0.22081	-0.394626	0.432057	1.55349	5
TCGA-49-4490-11A-01R-1858-07	1.94741	-0.187837	-0.23136	0.318101	1.84631	6
TCGA-50-6595-11A-01R-1858-07	1.96618	-0.197142	-0.244356	0.226365	1.75105	6
TCGA-50-5933-11A-01R-1755-07	1.76629	-0.220079	-0.335156	0.255165	1.46622	5
TCGA-44-6777-11A-01R-1858-07	1.91316	-0.237859	-0.336356	0.301634	1.64058	5
TCGA-44-6146-11A-01R-1858-07	1.94064	-0.202842	-0.250017	0.244707	1.73249	6
TCGA-91-6835-11A-01R-1858-07	2.02209	-0.18187	-0.23877	0.393735	1.99519	7
TCGA-56-7823-11A-01R-2247-07	1.94824	-0.22852	-0.339925	0.241489	1.62129	5
TCGA-56-7579-11A-01R-2045-07	1.88496	-0.202855	-0.281144	0.229623	1.63059	5
TCGA-22-4593-11A-01R-1820-07	1.78454	-0.255625	-0.43785	0.242086	1.33315	4
TCGA-43-7657-11A-01R-2125-07	1.90563	-0.221857	-0.301392	0.331432	1.71382	6
TCGA-90-6837-11A-01R-1949-07	1.84514	-0.216619	-0.352418	0.435449	1.71155	6
TCGA-51-4079-11A-01R-1758-07	2.07597	-0.203831	-0.196664	0.241725	1.9172	6
TCGA-56-8083-11A-01R-2247-07	1.84258	-0.205614	-0.291736	0.219529	1.56476	5
TCGA-77-7337-11A-01R-2045-07	1.87191	-0.190308	-0.253064	0.305662	1.7342	6
TCGA-34-8454-11A-01R-2326-07	1.89028	-0.22382	-0.313757	0.349526	1.70222	6
TCGA-43-6143-11A-01R-1820-07	1.78653	-0.215086	-0.323855	0.395626	1.64322	5
TCGA-56-7582-11A-01R-2045-07	1.88615	-0.214419	-0.338255	0.429332	1.76281	6
TCGA-77-8007-11A-01R-2187-07	1.91346	-0.253941	-0.382586	0.168609	1.44554	5
TCGA-49-6743-11A-01R-1858-07	1.82307	-0.194823	-0.251412	0.334174	1.71101	6
TCGA-55-6986-11A-01R-1949-07	2.01307	-0.197387	-0.245995	0.281931	1.85162	6
TCGA-44-2661-11A-01R-1758-07	1.95325	-0.234922	-0.3683	0.389449	1.73948	6
TCGA-33-6737-11A-01R-1820-07	1.95906	-0.185495	-0.21353	0.27559	1.83562	6
TCGA-56-8082-11A-01R-2247-07	1.75545	-0.210254	-0.273954	0.128656	1.3999	5
TCGA-77-7138-11A-01R-2045-07	1.78386	-0.205067	-0.337356	0.356429	1.59787	5
TCGA-56-8201-11A-01R-2247-07	1.82899	-0.212852	-0.32266	0.286459	1.57993	5
TCGA-44-6148-11A-01R-1858-07	1.88513	-0.19292	-0.26794	0.37432	1.79859	6
TCGA-55-6970-11A-01R-1949-07	1.9112	-0.220829	-0.285631	0.177422	1.58216	5
TCGA-44-3398-11B-01R-1758-07	1.90538	-0.215122	-0.292818	0.236536	1.63397	5
TCGA-44-6147-11A-01R-1858-07	1.80163	-0.198988	-0.270716	0.124175	1.4561	5
TCGA-60-2709-11A-01R-1820-07	1.75629	-0.235455	-0.381292	0.213694	1.35324	5
TCGA-38-4627-11A-01R-1758-07	1.87507	-0.21855	-0.328226	0.332928	1.66122	6
TCGA-44-6776-11A-01R-1858-07	1.92961	-0.15986	-0.142026	0.148491	1.77622	6
TCGA-92-7340-11A-01R-2045-07	1.71078	-0.195684	-0.314078	0.317107	1.51813	5
TCGA-22-5471-11A-01R-1635-07	1.82879	-0.215001	-0.347327	0.414007	1.68047	6
TCGA-51-4081-11A-01R-1758-07	1.80933	-0.263657	-0.399669	0.294687	1.44069	5
TCGA-22-5489-11A-01R-1635-07	1.98044	-0.21656	-0.273041	0.289029	1.77987	6
TCGA-50-5931-11A-01R-1858-07	1.89388	-0.206424	-0.295962	0.281036	1.67253	6
TCGA-44-6778-11A-01R-1858-07	1.89068	-0.21187	-0.289215	0.23135	1.62095	5
TCGA-50-5930-11A-01R-1755-07	1.8438	-0.220239	-0.335885	0.258854	1.54653	5
TCGA-55-6972-11A-01R-1949-07	1.96751	-0.18898	-0.211179	0.261165	1.82852	6
TCGA-38-4626-11A-01R-1758-07	1.75473	-0.250141	-0.434394	0.26401	1.33421	4
TCGA-44-6144-11A-01R-1755-07	1.9367	-0.225403	-0.337905	0.214683	1.58808	5
TCGA-50-5932-11A-01R-1755-07	1.86005	-0.196366	-0.288031	0.307658	1.68332	6
TCGA-55-6983-11A-01R-1949-07	1.88963	-0.221193	-0.286081	0.139892	1.52225	5
TCGA-44-5645-11A-01R-1628-07	1.96134	-0.207084	-0.270155	0.433964	1.91806	6
TCGA-22-4604-01A-01R-1201-07	1.91539	-0.241307	-0.318062	0.128016	1.48404	5
TCGA-21-5784-01A-01R-1635-07	1.68283	-0.14604	-0.190209	0.440205	1.78679	6
TCGA-39-5028-01A-01R-1443-07	1.67893	-0.194644	-0.230956	0.245275	1.4986	5
TCGA-22-5489-01A-01R-1635-07	1.97025	-0.22586	-0.230497	0.244899	1.7588	6
TCGA-34-5239-01A-21R-1820-07	1.91753	-0.166963	-0.140944	0.19287	1.8025	6
TCGA-34-8455-01A-11R-2326-07	1.83486	-0.132896	-0.119427	0.421638	2.00417	7
TCGA-98-8020-01A-11R-2247-07	1.9296	-0.205971	-0.228198	0.244621	1.74005	6
TCGA-46-3765-01A-01R-0980-07	1.69465	-0.139447	-0.152064	0.407841	1.81098	6
TCGA-22-4596-01A-01R-1201-07	1.73802	-0.235707	-0.343639	0.20132	1.35999	5
TCGA-77-8007-01A-11R-2187-07	1.84147	-0.261852	-0.385246	0.104756	1.29912	4
TCGA-22-5480-01A-01R-1635-07	2.09756	-0.15311	-0.0230879	0.0677784	1.98914	7
TCGA-66-2768-01A-01R-0851-07	2.02384	-0.173222	-0.136261	0.212887	1.92725	6
TCGA-90-6837-01A-11R-1949-07	1.54663	-0.231817	-0.439628	0.400045	1.27523	4
TCGA-92-7341-01A-31R-2045-07	1.48832	-0.115513	-0.147058	0.372191	1.59794	5
TCGA-66-2780-01A-01R-0851-07	1.90049	-0.194269	-0.227672	0.403553	1.88211	6
TCGA-66-2794-01A-01R-1201-07	1.89159	-0.101839	0.083225	-0.0279575	1.84502	6
TCGA-21-A5DI-01A-31R-A26W-07	1.31805	-0.0541302	0.0239211	0.301398	1.58924	5
TCGA-66-2763-01A-01R-0851-07	1.56883	-0.169401	-0.191874	0.112607	1.32016	4
TCGA-55-1592-01A-01R-0946-07	1.88997	-0.205498	-0.343513	0.459745	1.80071	6
TCGA-18-3408-01A-01R-0980-07	1.60423	-0.116101	-0.0998475	0.184462	1.57274	5
TCGA-33-A4WN-01A-11R-A262-07	1.46305	-0.102747	-0.0945613	0.403383	1.66912	6
TCGA-NC-A5HL-01A-11R-A26W-07	2.07821	-0.161715	-0.0258874	-0.0480387	1.84257	6
TCGA-37-A5EN-01A-21R-A26W-07	1.89785	-0.0695842	0.0806396	0.341025	2.24994	7
TCGA-60-2709-01A-21R-1820-07	1.97218	-0.233462	-0.292472	0.197809	1.64405	5
TCGA-22-5471-01A-01R-1635-07	2.00719	-0.134252	0.0352462	0.0811665	1.98935	7
TCGA-85-7710-01A-11R-2125-07	1.90178	-0.139934	-0.0945161	0.22243	1.88976	6
TCGA-34-8456-01A-21R-2326-07	1.76009	-0.142966	-0.103241	0.314317	1.8282	6
TCGA-66-2727-01A-01R-0980-07	1.7097	-0.151529	-0.165975	0.226637	1.61883	5
TCGA-63-A5MB-01A-11R-A26W-07	1.73556	-0.0692004	0.0280304	0.268601	1.96299	7
TCGA-39-5022-01A-21R-1820-07	2.18115	-0.212216	-0.107143	-0.0435576	1.81823	6
TCGA-94-A4VJ-01A-11R-A24Z-07	1.9286	-0.1286	-0.0838861	0.343068	2.05918	7
TCGA-XC-AA0X-01A-32R-A405-07	1.59164	-0.208768	-0.355929	0.393261	1.42021	5
TCGA-43-7658-01A-11R-2125-07	1.80882	-0.0773739	0.0858464	0.141521	1.95882	7
TCGA-90-7766-01A-21R-2125-07	1.56756	-0.134043	-0.113127	0.237133	1.55752	5
TCGA-85-A4QQ-01A-41R-A262-07	1.54236	-0.0759539	-0.0433535	0.372589	1.79564	6
TCGA-85-A510-01A-11R-A26W-07	1.69557	-0.0708695	0.00651251	0.379725	2.01094	7
TCGA-77-8008-01A-21R-2187-07	1.68651	-0.252823	-0.425666	0.299749	1.30778	4
TCGA-77-6843-01A-11R-1949-07	1.65809	-0.119329	-0.0837301	0.220804	1.67583	6
TCGA-44-7662-01A-11R-2066-07	1.94738	-0.211141	-0.256256	0.262321	1.7423	6
TCGA-75-5122-01A-01R-1755-07	1.98867	-0.251565	-0.305251	-0.00603804	1.42582	5
TCGA-55-8514-01A-11R-2403-07	1.83999	-0.19555	-0.239955	0.282676	1.68716	6
TCGA-44-2659-01A-01R-0946-07	2.22762	-0.175128	-0.117091	0.429752	2.36516	8
TCGA-78-7143-01A-11R-2039-07	2.04892	-0.150274	-0.142375	0.262445	2.01871	7
TCGA-53-7626-01A-12R-2066-07	1.89322	-0.180537	-0.220947	0.345135	1.83687	6
TCGA-69-8255-01A-11R-2287-07	1.84337	-0.0946001	0.0482502	0.094717	1.89174	6
TCGA-55-8619-01A-11R-2403-07	2.05216	-0.244738	-0.341919	0.371088	1.83659	6
TCGA-91-A4BD-01A-11R-A24H-07	1.9797	-0.220314	-0.320998	0.407239	1.84563	6
TCGA-49-4486-01A-01R-1206-07	1.99383	-0.0842265	0.0252325	0.443675	2.37851	8
TCGA-55-6986-01A-11R-1949-07	1.79123	-0.141966	-0.220404	0.551941	1.9808	7
TCGA-78-7539-01A-11R-2066-07	2.29339	-0.188895	-0.103801	0.213592	2.21428	7
TCGA-99-8028-01A-11R-2241-07	2.02829	-0.255462	-0.27045	0.0125758	1.51495	5
TCGA-44-6777-01A-11R-1858-07	1.79612	-0.296442	-0.534361	0.297496	1.26281	4
TCGA-L9-A444-01A-21R-A24H-07	2.27525	-0.207077	-0.0683376	-0.060046	1.93979	6
TCGA-38-6178-01A-11R-1755-07	2.02371	-0.168701	-0.154038	0.261625	1.9626	7
TCGA-86-7953-01A-11R-2187-07	1.58087	-0.164628	-0.242854	0.22718	1.40057	5
TCGA-J2-8194-01A-11R-2241-07	1.55148	-0.158908	-0.281015	0.370472	1.48203	5
TCGA-78-7542-01A-21R-2066-07	2.23267	-0.144226	0.0535791	-0.0697974	2.07223	7
TCGA-75-5126-01A-01R-1755-07	1.96051	-0.254002	-0.372024	0.0342619	1.36875	5
TCGA-49-AAR2-01A-11R-A39D-07	2.10916	-0.12785	0.0109825	0.402055	2.39435	8
TCGA-55-8207-01A-11R-2241-07	1.699	-0.220076	-0.422932	0.432795	1.48879	5
TCGA-50-5944-01A-11R-1755-07	1.92484	-0.150465	-0.219573	0.453162	2.00797	7
TCGA-56-8628-01A-11R-2403-07	1.9439	-0.218405	-0.292557	0.24112	1.67406	6
TCGA-98-A53I-01A-31R-A262-07	1.90085	-0.125625	-0.0528055	0.334367	2.05679	7
TCGA-22-4609-01A-21R-2125-07	1.78531	-0.211282	-0.287871	0.215001	1.50116	5
TCGA-18-3419-01A-01R-0980-07	1.35267	-0.133511	-0.150662	0.139241	1.20773	4
TCGA-22-4607-01A-01R-1201-07	1.69516	-0.151861	-0.195988	0.432041	1.77936	6
TCGA-22-5479-01A-31R-1949-07	1.74825	-0.117674	-0.0336477	0.189493	1.78642	6
TCGA-46-3769-01A-01R-0980-07	1.96539	-0.198544	-0.223106	0.233013	1.77675	6
TCGA-18-4086-01A-01R-1100-07	1.80296	-0.139148	-0.107916	0.369056	1.92496	6
TCGA-18-3421-01A-01R-0980-07	1.40557	-0.104201	-0.0750383	0.0265635	1.2529	4
TCGA-21-5787-01A-01R-1635-07	1.83792	-0.16178	-0.0659656	-0.0334123	1.57677	5
TCGA-85-8072-01A-31R-2247-07	2.09115	-0.140139	-0.0545626	0.259055	2.1555	7
TCGA-58-8392-01A-11R-2326-07	1.54566	-0.0745153	-0.0449801	0.410491	1.83666	6
TCGA-22-5472-01A-01R-1635-07	1.70425	-0.14068	-0.254162	0.439931	1.74934	6
TCGA-37-A5EM-01A-21R-A27Q-07	1.73802	-0.191395	-0.253411	0.274739	1.56795	5
TCGA-66-2800-01A-01R-1201-07	1.64884	-0.181101	-0.320105	0.415156	1.56279	5
TCGA-60-2695-01A-01R-0851-07	1.81138	-0.105861	-0.0385978	0.274337	1.94126	6
TCGA-39-5031-01A-01R-1443-07	1.72023	-0.157734	-0.183503	0.38574	1.76474	6
TCGA-66-2744-01A-01R-0980-07	1.81278	-0.212373	-0.236051	0.0509718	1.41533	5
TCGA-56-8304-01A-11R-2326-07	1.64086	-0.120762	-0.057098	0.260583	1.72359	6
TCGA-66-2777-01A-01R-1201-07	1.61706	-0.203715	-0.379037	0.48015	1.51446	5
TCGA-56-A4BW-01A-11R-A24H-07	1.85522	-0.137849	-0.0752432	0.257976	1.9001	6
TCGA-97-A4M5-01A-11R-A24X-07	2.09973	-0.198409	-0.234767	0.383447	2.05	7
TCGA-44-2662-01A-01R-A278-07	1.35201	-0.215401	-0.439333	0.250409	0.947689	3
TCGA-55-8510-01A-11R-2403-07	2.15812	-0.243825	-0.30324	0.234353	1.8454	6
TCGA-99-8032-01A-11R-2241-07	1.76423	-0.151405	-0.170584	0.566508	2.00875	7
TCGA-05-5428-01A-01R-1628-07	1.43923	-0.158217	-0.319294	0.401862	1.36358	5
TCGA-97-A4M7-01A-11R-A24X-07	2.24459	-0.223555	-0.215112	0.256901	2.06283	7
TCGA-55-7573-01A-11R-2039-07	2.13702	-0.1765	-0.19866	0.486207	2.24807	7
TCGA-MP-A4TD-01A-32R-A262-07	1.84901	-0.140799	-0.160014	0.609415	2.15761	7
TCGA-44-5645-01A-01R-A278-07	1.86242	-0.181791	-0.207118	0.362003	1.83551	6
TCGA-55-8091-01A-11R-2241-07	1.88822	-0.225646	-0.290097	0.0234563	1.39593	5
TCGA-86-7711-01A-11R-2066-07	1.48729	-0.197705	-0.34979	0.26807	1.20786	4
TCGA-44-6774-01A-21R-1858-07	1.72726	-0.227317	-0.377569	0.356769	1.47915	5
TCGA-78-7152-01A-11R-2039-07	2.00161	-0.120047	-0.0743731	0.468253	2.27545	8
TCGA-64-1681-01A-11R-2066-07	2.21566	-0.185024	-0.135096	0.159954	2.05549	7
TCGA-75-5147-01A-01R-1628-07	2.10149	-0.195179	-0.207794	0.45112	2.14964	7
TCGA-53-A4EZ-01A-12R-A24X-07	2.14937	-0.121373	-0.00390253	0.337039	2.36113	8
TCGA-93-A4JN-01A-11R-A24X-07	2.21045	-0.177144	-0.0809902	0.255642	2.20796	7
TCGA-38-4627-01A-01R-1206-07	1.85528	-0.230001	-0.362698	0.317234	1.57982	5
TCGA-44-3396-01A-01R-1206-07	1.87601	-0.216736	-0.274773	0.179298	1.56379	5
TCGA-05-4425-01A-01R-1755-07	1.8501	-0.178293	-0.253391	0.288654	1.70707	6
TCGA-78-7167-01A-11R-2066-07	1.66874	-0.0988454	-0.0879002	0.547618	2.02961	7
TCGA-62-8399-01A-21R-2326-07	1.6578	-0.159498	-0.262863	0.407808	1.64325	5
TCGA-85-A4JB-01A-51R-A262-07	1.32919	-0.0851888	-0.0531689	0.36728	1.55811	5
TCGA-33-4583-01A-01R-1443-07	1.72753	-0.0472873	0.159098	0.0942751	1.93362	6
TCGA-75-6203-01A-11R-1755-07	1.93115	-0.23262	-0.365325	0.314651	1.64786	5
TCGA-64-5815-01A-01R-1628-07	1.79507	-0.236484	-0.401799	0.376264	1.53306	5
TCGA-75-6206-01A-11R-1755-07	1.91037	-0.199321	-0.283851	0.317554	1.74475	6
TCGA-55-A492-01A-11R-A24H-07	1.94288	-0.135576	-0.0873445	0.485592	2.20555	7
TCGA-55-6982-01A-11R-1949-07	2.12525	-0.237447	-0.276913	0.12888	1.73977	6
TCGA-86-7713-01A-11R-2066-07	1.39384	-0.0905766	-0.118937	0.46533	1.64966	5
TCGA-55-8615-01A-11R-2403-07	1.48092	-0.120854	-0.199856	0.461698	1.62191	5
TCGA-73-4658-01A-01R-1755-07	1.69154	-0.23193	-0.385251	0.251291	1.32565	4
TCGA-05-5715-01A-01R-1628-07	1.77144	-0.195653	-0.333054	0.390742	1.63348	5
TCGA-55-6968-01A-11R-1949-07	1.83077	-0.190089	-0.192906	0.178538	1.62631	5
TCGA-35-3615-01A-01R-0946-07	1.96336	-0.165155	-0.171797	0.386831	2.01324	7
TCGA-97-8552-01A-11R-2403-07	1.95221	-0.215392	-0.30602	0.26975	1.70054	6
TCGA-44-2655-01A-01R-0946-07	2.02262	-0.144658	-0.141382	0.517219	2.2538	8
TCGA-50-6597-01A-11R-1858-07	2.2484	-0.13762	0.0313134	0.259445	2.40154	8
TCGA-44-6779-01A-11R-1858-07	1.9634	-0.196647	-0.18084	0.112576	1.69849	6
TCGA-49-4510-01A-01R-1206-07	1.91716	-0.148683	-0.152708	0.491929	2.1077	7
TCGA-NJ-A4YP-01A-11R-A262-07	1.93158	-0.118867	-0.0646165	0.307815	2.05591	7
TCGA-55-7728-01A-11R-2187-07	1.98984	-0.253634	-0.389343	0.311242	1.6581	6
TCGA-55-7574-01A-11R-2039-07	1.93679	-0.15915	-0.139606	0.37475	2.01278	7
TCGA-50-8460-01A-11R-2326-07	1.96459	-0.177332	-0.187361	0.467082	2.06698	7
TCGA-L9-A7SV-01A-11R-A39D-07	1.83892	-0.0773218	-0.0101626	0.397289	2.14872	7
TCGA-05-4395-01A-01R-1206-07	1.66842	-0.114513	-0.120319	0.326055	1.75964	6
TCGA-86-7955-01A-11R-2187-07	1.35115	-0.0517684	0.00877152	0.395492	1.70365	6
TCGA-69-7760-01A-11R-2170-07	1.75643	-0.0912039	-0.0458528	0.343346	1.96272	7
TCGA-93-7347-01A-11R-2187-07	1.99156	-0.206667	-0.237392	0.349857	1.89736	6
TCGA-05-4434-01A-01R-1206-07	2.02554	-0.250589	-0.324919	0.110956	1.56099	5
TCGA-91-6849-01A-11R-1949-07	1.80571	-0.203579	-0.277233	0.411009	1.73591	6
TCGA-55-7724-01A-11R-2170-07	1.68695	-0.163454	-0.226363	0.240102	1.53724	5
TCGA-56-7730-01A-11R-2125-07	1.44925	0.00905947	0.162836	0.330705	1.95185	7
TCGA-63-A5MU-01A-11R-A26W-07	1.45556	-0.0519951	0.0518836	0.217473	1.67292	6
TCGA-39-5021-01A-01R-1443-07	1.84684	-0.144123	-0.0758052	0.23909	1.86601	6
TCGA-56-8305-01A-11R-2296-07	1.56123	-0.118868	-0.187764	0.605352	1.85995	6
TCGA-51-6867-01A-11R-2045-07	1.77267	-0.104936	0.0690601	-0.0709331	1.66586	6
TCGA-34-5928-01A-11R-1820-07	1.81557	-0.206314	-0.287679	0.287634	1.60921	5
TCGA-56-7582-01A-11R-2045-07	1.42863	-0.109242	-0.15823	0.292023	1.45318	5
TCGA-78-7160-01A-11R-2039-07	1.91936	-0.16333	-0.166529	0.274146	1.86364	6
TCGA-44-2662-01A-01R-0946-07	1.48454	-0.239574	-0.471951	0.241176	1.01419	3
TCGA-38-4632-01A-01R-1755-07	1.77042	-0.182175	-0.237024	0.233959	1.58518	5
TCGA-NC-A5HP-01A-11R-A26W-07	1.73737	-0.0784289	-0.0371551	0.473682	2.09547	7
TCGA-68-A59J-01A-21R-A26W-07	1.99727	-0.191951	-0.106425	-0.125437	1.57346	5
TCGA-77-A5GB-01B-11R-A27Q-07	1.85966	-0.192265	-0.223216	0.317609	1.76179	6
TCGA-18-5595-01A-01R-1635-07	1.65774	-0.069778	0.00319393	0.34839	1.93954	6
TCGA-85-8479-01A-11R-2326-07	1.37762	-0.0514337	-0.0351157	0.531548	1.82262	6
TCGA-77-7140-01A-41R-2045-07	1.27803	-0.0727873	-0.0652056	0.209111	1.34914	4
TCGA-60-2721-01A-01R-0851-07	2.02717	-0.177259	-0.104298	0.222896	1.96851	7
TCGA-60-2722-01A-01R-0851-07	1.54396	-0.113243	-0.0983647	0.224073	1.55643	5
TCGA-90-A59Q-01A-11R-A26W-07	2.09369	-0.194651	-0.112328	0.08625	1.87296	6
TCGA-85-8355-01A-11R-2296-07	1.91934	-0.223088	-0.229284	0.117833	1.5848	5
TCGA-68-7755-01A-11R-2125-07	1.64861	-0.0689256	0.0583603	0.215425	1.85347	6
TCGA-62-8394-01A-11R-2326-07	2.22752	-0.152212	-0.0793405	0.27318	2.26914	8
TCGA-49-4507-01A-01R-1206-07	1.86948	-0.11802	-0.023264	0.156095	1.88429	6
TCGA-55-A493-01A-11R-A24H-07	1.83515	-0.196866	-0.211928	0.0520484	1.47841	5
TCGA-NJ-A4YI-01A-11R-A262-07	1.68779	-0.200386	-0.336359	0.310212	1.46125	5
TCGA-86-6851-01A-11R-1949-07	2.17048	-0.201265	-0.125538	0.133182	1.97686	7
TCGA-MP-A4SY-01A-21R-A24X-07	1.83696	-0.209963	-0.329142	0.289976	1.58783	5
TCGA-75-7030-01A-11R-1949-07	2.13372	-0.173569	-0.1365	0.425877	2.24953	7
TCGA-97-A4M0-01A-11R-A24X-07	2.20748	-0.167233	-0.11243	0.307783	2.2356	7
TCGA-73-4677-01A-01R-1206-07	1.96316	-0.172003	-0.187779	0.43793	2.04131	7
TCGA-50-6591-01A-11R-1755-07	1.46303	-0.0215168	0.0610885	0.447101	1.9497	6
TCGA-MP-A4T7-01A-11R-A24X-07	1.82593	-0.171337	-0.244054	0.415379	1.82592	6
TCGA-44-7660-01A-11R-2066-07	1.66101	-0.149147	-0.147626	0.138678	1.50292	5
TCGA-95-7944-01A-11R-2187-07	2.12016	-0.161828	0.0186868	-0.165496	1.81152	6
TCGA-69-8254-01A-11R-2287-07	2.08446	-0.195987	-0.16686	0.235396	1.95701	7
TCGA-05-4417-01A-22R-1858-07	1.7982	-0.188359	-0.218267	0.324307	1.71588	6
TCGA-55-8089-01A-11R-2241-07	1.9952	-0.220292	-0.191525	-0.099951	1.48344	5
TCGA-44-3398-01A-01R-1107-07	1.79359	-0.209528	-0.306395	0.263156	1.54082	5
TCGA-55-8511-01A-11R-2403-07	1.92008	-0.177321	-0.152496	0.196575	1.78684	6
TCGA-44-5643-01A-01R-1628-07	1.61899	-0.0662032	0.0226547	0.368869	1.94431	6
TCGA-93-8067-01A-11R-2287-07	1.84015	-0.114082	-0.075602	0.417108	2.06757	7
TCGA-L9-A443-01A-12R-A24H-07	1.90801	-0.0967183	-0.041584	0.389636	2.15935	7
TCGA-97-A4M6-01A-11R-A24X-07	2.08483	-0.20666	-0.180354	0.132872	1.83069	6
TCGA-78-8640-01A-11R-2403-07	1.90726	-0.155547	-0.151314	0.328317	1.92871	6
TCGA-50-5066-01A-01R-1628-07	1.85042	-0.18869	-0.209818	0.287787	1.7397	6
TCGA-99-8033-01A-11R-2241-07	2.11537	-0.141894	-0.0319853	0.0208643	1.96236	7
TCGA-44-8117-01A-11R-2241-07	1.63797	-0.16181	-0.232909	0.219334	1.46258	5
TCGA-50-6593-01A-11R-1755-07	1.79267	-0.198678	-0.344669	0.457781	1.70711	6
TCGA-55-7727-01A-11R-2170-07	1.92316	-0.107437	-0.0401273	0.377217	2.15282	7
TCGA-49-AAR4-01A-12R-A41B-07	1.96648	-0.143449	-0.0113995	0.128937	1.94057	6
TCGA-50-6595-01A-12R-1858-07	1.97541	-0.227421	-0.193052	-0.129484	1.42545	5
TCGA-75-5125-01A-01R-1755-07	1.96592	-0.212799	-0.193812	-0.104744	1.45456	5
TCGA-99-7458-01A-11R-2039-07	2.09094	-0.194024	-0.173981	0.24964	1.97257	7
TCGA-44-6147-01A-11R-A278-07	1.83924	-0.156567	-0.162595	0.347863	1.86794	6
TCGA-38-4629-01A-02R-1206-07	2.00264	-0.252429	-0.30672	0.00581471	1.44931	5
TCGA-MP-A4TK-01A-11R-A24X-07	1.82007	-0.209883	-0.317564	0.383918	1.67654	6
TCGA-55-A57B-01A-12R-A39D-07	1.98763	-0.161451	-0.199834	0.38933	2.01567	7
TCGA-44-6147-01B-06R-A277-07	1.5352	-0.0730813	0.020555	0.196997	1.67967	6
TCGA-91-8497-01A-11R-2403-07	2.06724	-0.219257	-0.288737	0.498364	2.05761	7
TCGA-73-7499-01A-11R-2187-07	2.20289	-0.181668	-0.0799676	0.117237	2.05849	7
TCGA-97-A4M2-01A-12R-A24X-07	2.01616	-0.245446	-0.342007	0.279933	1.70864	6
TCGA-35-5375-01A-01R-1628-07	1.69349	-0.174685	-0.174895	0.142436	1.48634	5
TCGA-44-7672-01A-11R-2066-07	2.06124	-0.241507	-0.260889	0.260979	1.81982	6
TCGA-62-A46S-01A-11R-A24H-07	1.88316	-0.164386	-0.175789	0.44278	1.98577	7
TCGA-69-8453-01A-12R-2326-07	1.97968	-0.248591	-0.379252	0.265658	1.6175	5
TCGA-4B-A93V-01A-11R-A39D-07	1.5248	-0.107877	-0.0185215	0.0910474	1.48945	5
TCGA-62-A46O-01A-11R-A24H-07	1.32503	-0.0330077	0.0425598	0.484919	1.8195	6
TCGA-62-8395-01A-11R-2326-07	1.77553	-0.146196	-0.240278	0.602987	1.99204	7
TCGA-55-6980-01A-11R-1949-07	2.17259	-0.237803	-0.276168	0.302227	1.96085	7
TCGA-50-5049-01A-01R-1628-07	1.90519	-0.225655	-0.252878	0.160128	1.58679	5
TCGA-44-A47G-01A-21R-A24H-07	2.06671	-0.207071	-0.196165	0.16032	1.8238	6
TCGA-05-4390-01A-02R-1755-07	1.46383	-0.154008	-0.25881	0.44855	1.49956	5
TCGA-69-7763-01A-11R-2170-07	1.89571	-0.160929	-0.192992	0.507707	2.0495	7
TCGA-95-8494-01A-11R-2326-07	1.90218	-0.159776	-0.219588	0.308826	1.83165	6
TCGA-91-7771-01A-11R-2170-07	2.03343	-0.193787	-0.200118	0.282584	1.92211	6
TCGA-71-8520-01A-11R-2403-07	2.0319	-0.137159	-0.102595	0.352005	2.14415	7
TCGA-86-8359-01A-11R-2326-07	1.47273	-0.122257	-0.0836539	0.182775	1.44959	5
TCGA-05-4397-01A-01R-1206-07	2.07413	-0.133221	-0.0797597	0.23127	2.09242	7
TCGA-55-8506-01A-11R-2403-07	1.81487	-0.171061	-0.198037	0.226437	1.67221	6
TCGA-49-AARN-01A-21R-A41B-07	2.11875	-0.173256	-0.116998	0.33204	2.16054	7
TCGA-50-6594-01A-11R-1755-07	1.85819	-0.111555	-0.0450691	0.077301	1.77887	6
TCGA-55-7907-01A-11R-2170-07	1.85531	-0.147105	-0.116244	0.214015	1.80597	6
TCGA-63-A5MJ-01A-11R-A27Q-07	1.46391	-0.10184	-0.0739114	0.189469	1.47763	5
TCGA-77-8140-01A-11R-2247-07	1.46627	-0.0241514	0.0269704	0.572803	2.04189	7
TCGA-21-1078-01A-01R-0692-07	1.66698	-0.0345805	0.0693577	0.517678	2.21944	7
TCGA-85-6175-01A-11R-1820-07	1.89222	-0.242657	-0.34177	0.276373	1.58416	5
TCGA-55-8505-01A-11R-2403-07	1.69351	-0.139219	-0.214704	0.656417	1.996	7
TCGA-78-7163-01A-12R-2066-07	1.93148	-0.0810975	0.0665147	0.187229	2.10413	7
TCGA-44-2661-01A-01R-1107-07	1.99903	-0.235102	-0.297961	0.32285	1.78881	6
TCGA-86-8672-01A-21R-2403-07	2.12021	-0.216481	-0.198389	0.160331	1.86567	6
TCGA-50-5946-01A-11R-1755-07	1.61708	-0.0518132	0.0285092	0.374007	1.96779	7
TCGA-67-4679-01B-01R-1755-07	1.92991	-0.162774	-0.234795	0.39808	1.93042	6
TCGA-05-4424-01A-22R-1858-07	1.75991	-0.199017	-0.321364	0.364738	1.60427	5
TCGA-NJ-A55O-01A-11R-A262-07	1.92118	-0.175753	-0.228059	0.363876	1.88125	6
TCGA-50-5044-01A-21R-1858-07	2.21674	-0.17059	-0.0461443	0.0980344	2.09804	7
TCGA-18-3407-01A-01R-0980-07	1.76548	-0.169837	-0.17612	0.268186	1.68771	6
TCGA-56-8624-01A-11R-2403-07	1.61507	-0.111241	-0.164856	0.575199	1.91417	6
TCGA-52-7810-01A-11R-2125-07	1.28525	-0.0699136	-0.106779	0.477713	1.58628	5
TCGA-22-5492-01A-01R-1635-07	1.70695	-0.20317	-0.279269	0.195123	1.41964	5
TCGA-22-4605-01A-21R-2125-07	1.51872	-0.222071	-0.432772	0.335994	1.19987	4
TCGA-NK-A5CR-01A-11R-A26W-07	1.12894	-0.0547649	-0.0513553	0.373304	1.39612	5
TCGA-18-5592-01A-01R-1635-07	1.80681	-0.0987211	0.0480568	0.139804	1.89595	6
TCGA-66-2759-01A-01R-0851-07	1.50804	-0.20639	-0.287101	0.022975	1.03753	3
TCGA-56-6546-01A-11R-1820-07	1.89984	-0.181285	-0.180004	0.191552	1.73011	6
TCGA-49-6745-01A-11R-1858-07	1.93284	-0.211291	-0.244525	0.137374	1.6144	5
TCGA-86-8668-01A-11R-2403-07	2.00027	-0.184654	-0.222255	0.419579	2.01294	7
TCGA-50-5946-02A-11R-2090-07	1.84062	-0.133039	-0.0771409	0.358499	1.98894	7
TCGA-55-6971-01A-11R-1949-07	1.86071	-0.211547	-0.227002	0.0952426	1.5174	5
TCGA-44-2668-01B-02R-A277-07	1.68486	-0.175281	-0.202551	0.057194	1.36423	5
TCGA-50-6673-01A-11R-1949-07	1.87357	-0.193114	-0.293126	0.559171	1.94651	6
TCGA-86-7701-01A-11R-2170-07	1.63127	-0.106244	-0.00268191	0.217853	1.74019	6
TCGA-55-8302-01A-11R-2326-07	2.08388	-0.18209	-0.135173	0.145266	1.91188	6
TCGA-80-5608-01A-31R-1949-07	1.99436	-0.136208	-0.0522032	0.173516	1.97946	7
TCGA-55-8621-01A-11R-2403-07	2.04226	-0.260703	-0.371364	0.258759	1.66895	6
TCGA-93-A4JP-01A-11R-A24X-07	2.13043	-0.20492	-0.246281	0.184669	1.8639	6
TCGA-67-3772-01A-01R-0946-07	2.02643	-0.179961	-0.212336	0.41818	2.05231	7
TCGA-55-7914-01A-11R-2170-07	2.09683	-0.118802	0.034192	0.347481	2.3597	8
TCGA-55-8205-01A-11R-2241-07	1.98308	-0.250127	-0.327083	0.00819451	1.41406	5
TCGA-55-8090-01A-11R-2241-07	1.8312	-0.17371	-0.23712	0.328652	1.74902	6
TCGA-MN-A4N5-01A-11R-A24X-07	2.26049	-0.156129	-0.0030005	0.0678941	2.16926	7
TCGA-44-2656-01A-02R-A278-07	1.77741	-0.139897	-0.086511	0.110471	1.66147	6
TCGA-73-4666-01A-01R-1206-07	1.95157	-0.208028	-0.175997	-0.0768827	1.49066	5
TCGA-91-6828-01A-11R-1858-07	1.90075	-0.20927	-0.280111	0.217534	1.6289	5
TCGA-78-7147-01A-11R-2039-07	2.31922	-0.158795	-0.0529972	0.160065	2.2675	8
TCGA-73-7498-01A-12R-2187-07	1.884	-0.193085	-0.260887	0.535378	1.9654	7
TCGA-44-3919-01A-02R-1107-07	2.12332	-0.225841	-0.224868	0.193734	1.86634	6
TCGA-05-4430-01A-02R-1206-07	1.90755	-0.222029	-0.33249	0.350291	1.70332	6
TCGA-86-A456-01A-11R-A24H-07	2.09233	-0.204745	-0.218756	0.208682	1.87751	6
TCGA-97-8179-01A-11R-2287-07	1.93524	-0.152706	-0.176891	0.387283	1.99293	7
TCGA-62-A46P-01A-11R-A24H-07	1.9233	-0.128996	-0.0875591	0.489193	2.19594	7
TCGA-MP-A4T4-01A-11R-A262-07	2.16833	-0.222847	-0.150275	-0.0135451	1.78167	6
TCGA-78-7146-01A-11R-2039-07	1.63778	-0.143533	-0.18444	0.182925	1.49274	5
TCGA-50-5045-01A-01R-1628-07	1.92208	-0.242412	-0.308688	0.268731	1.63971	5
TCGA-05-4410-01A-21R-1858-07	2.40421	-0.188554	-0.0947738	0.271844	2.39272	8
TCGA-05-4420-01A-01R-1206-07	1.51981	-0.121865	-0.20515	0.561706	1.7545	6
TCGA-55-6543-01A-11R-1755-07	1.67024	-0.228915	-0.408769	0.287482	1.32003	4
TCGA-44-A479-01A-31R-A24H-07	1.81285	-0.171943	-0.119917	0.114323	1.63531	5
TCGA-50-5942-01A-21R-1755-07	1.89156	-0.122054	-0.117046	0.604207	2.25667	8
TCGA-78-7162-01A-21R-2066-07	2.08772	-0.153292	-0.0926464	0.356481	2.19826	7
TCGA-86-8279-01A-11R-2287-07	1.79689	-0.181887	-0.273417	0.337897	1.67949	6
TCGA-49-AAR0-01A-21R-A39D-07	2.04136	-0.188967	-0.214546	0.330588	1.96843	7
TCGA-05-4422-01A-01R-1206-07	2.22984	-0.122323	0.0363263	0.289197	2.43304	8
TCGA-55-7227-01A-11R-2039-07	2.09575	-0.208164	-0.218282	0.263243	1.93254	6
TCGA-NJ-A4YQ-01A-11R-A262-07	1.74813	-0.21567	-0.267495	0.239279	1.50424	5
TCGA-78-7633-01A-11R-2066-07	1.79747	-0.115227	-0.106098	0.454042	2.03018	7
TCGA-55-7281-01A-11R-2039-07	1.92466	-0.210699	-0.289678	0.208528	1.63281	5
TCGA-05-4250-01A-01R-1107-07	2.05771	-0.174937	-0.116904	0.0567963	1.82266	6
TCGA-66-2757-01A-01R-0851-07	1.79577	-0.123087	-0.052445	0.195587	1.81583	6
TCGA-77-8133-01A-12R-2247-07	1.90035	-0.135112	-0.0685166	0.389785	2.08651	7
TCGA-77-6844-01A-11R-1949-07	1.66905	-0.103275	-0.0859546	0.358954	1.83878	6
TCGA-63-6202-01A-11R-1820-07	1.86075	-0.21962	-0.252582	0.00476999	1.39331	5
TCGA-63-7023-01A-11R-1949-07	1.87086	-0.0709528	0.0890552	0.251379	2.14034	7
TCGA-63-A5M9-01A-11R-A26W-07	1.77572	-0.0724857	0.0516116	0.160709	1.91555	6
TCGA-85-8580-01A-31R-2403-07	1.53861	-0.087899	-0.0578629	0.412799	1.80565	6
TCGA-NC-A5HD-01A-11R-A26W-07	1.31074	-0.0678435	0.0144559	0.300515	1.55787	5
TCGA-NC-A5HE-01A-11R-A26W-07	1.81525	-0.17347	-0.123475	-0.0317353	1.48657	5
TCGA-LA-A7SW-01A-11R-A405-07	1.39384	-0.0983613	-0.154908	0.369792	1.51037	5
TCGA-85-A50M-01A-21R-A262-07	1.47729	-0.133662	-0.208733	0.494655	1.62955	5
TCGA-77-8128-01A-11R-2247-07	1.43157	-0.0356007	0.0328095	0.442773	1.87155	6
TCGA-63-A5MY-01A-11R-A26W-07	0.747027	-0.0423639	-0.0990945	0.391014	0.996582	3
TCGA-63-A5MN-01A-22R-A27Q-07	2.024	-0.261443	-0.26687	-0.030088	1.4656	5
TCGA-66-2781-01A-01R-0851-07	1.83027	-0.162329	-0.141007	0.366469	1.8934	6
TCGA-77-8145-01A-11R-2247-07	1.59333	-0.160584	-0.193039	0.357664	1.59737	5
TCGA-46-6026-01A-11R-1820-07	1.43231	-0.0710835	-0.101585	0.51099	1.77063	6
TCGA-77-8131-01A-11R-2247-07	1.79033	-0.264474	-0.418551	0.229595	1.3369	4
TCGA-85-8351-01A-11R-2296-07	1.75125	-0.141597	-0.194972	0.36015	1.77483	6
TCGA-39-5039-01A-01R-1443-07	1.79783	-0.112475	-0.126694	0.504942	2.0636	7
TCGA-NC-A5HG-01A-11R-A26W-07	1.44113	-0.0106671	0.0916881	0.48137	2.00353	7
TCGA-63-A5MM-01A-11R-A26W-07	1.99159	-0.232933	-0.235997	-0.0212611	1.5014	5
TCGA-37-4129-01A-01R-1100-07	1.49384	-0.0814795	-0.0872366	0.454396	1.77952	6
TCGA-21-1083-01A-01R-0692-07	1.78566	-0.161106	-0.0769065	-0.0231295	1.52452	5
TCGA-98-A53B-01A-11R-A262-07	1.89182	-0.196202	-0.200526	0.0517626	1.54686	5
TCGA-63-A5MT-01A-21R-A26W-07	1.77737	-0.162075	-0.169352	0.278581	1.72453	6
TCGA-NC-A5HO-01A-11R-A26W-07	1.19109	-0.0595659	-0.052556	0.355475	1.43444	5
TCGA-56-8626-01A-11R-2403-07	1.78589	-0.175902	-0.297825	0.526929	1.83909	6
TCGA-33-6737-01A-11R-1820-07	1.42405	-0.14195	-0.237928	0.326549	1.37072	5
TCGA-56-A4BY-01A-11R-A24H-07	2.04322	-0.104533	0.0618046	0.153549	2.15405	7
TCGA-34-5240-01A-01R-1443-07	1.50677	-0.115554	-0.156419	0.308125	1.54292	5
TCGA-56-7580-01A-11R-2045-07	1.61472	-0.052454	0.0295341	0.505019	2.09682	7
TCGA-85-8048-01A-11R-2247-07	1.98825	-0.199004	-0.194706	0.195319	1.78986	6
TCGA-85-8276-01A-11R-2296-07	2.00755	-0.185096	-0.157271	0.284406	1.94959	6
TCGA-46-3766-01A-01R-0980-07	1.89142	-0.244093	-0.338746	0.359012	1.66759	6
TCGA-34-5929-01A-11R-1820-07	1.87372	-0.115603	-0.0594312	0.321296	2.01998	7
TCGA-85-A4CL-01A-41R-A26W-07	1.5953	-0.106102	-0.0212501	0.0758495	1.5438	5
TCGA-66-2734-01A-01R-0980-07	1.44805	-0.207592	-0.43839	0.321818	1.12389	4
TCGA-22-A5C4-01A-12R-A27Q-07	1.41004	-0.117718	-0.183061	0.271431	1.38069	5
TCGA-60-2710-01A-01R-0851-07	1.84756	-0.177522	-0.219735	0.290999	1.7413	6
TCGA-39-5011-01A-01R-1443-07	1.95102	-0.219396	-0.245178	0.0612185	1.54767	5
TCGA-77-7141-01A-11R-2045-07	1.68935	-0.106024	-0.0449267	0.29734	1.83574	6
TCGA-94-7557-01A-11R-2125-07	1.48322	-0.15635	-0.268456	0.321811	1.38023	5
TCGA-66-2767-01A-01R-0851-07	1.96783	-0.209137	-0.18994	0.10207	1.67082	6
TCGA-77-A5GF-01A-21R-A27Q-07	1.91163	-0.116282	0.0472015	0.124818	1.96737	7
TCGA-34-2600-01A-01R-0851-07	1.43778	-0.072139	-0.0985371	0.535908	1.80301	6
TCGA-63-A5MG-01A-12R-A27Q-07	1.44297	-0.153402	-0.187371	0.328934	1.43113	5
TCGA-NC-A5HK-01A-11R-A26W-07	1.77293	-0.149159	-0.0750551	-0.0429074	1.50581	5
TCGA-73-4662-01A-01R-1206-07	1.95963	-0.195987	-0.217354	0.363023	1.90931	6
TCGA-86-8055-01A-11R-2241-07	1.84356	-0.212995	-0.334834	0.38434	1.68007	6
TCGA-78-7161-01A-11R-2039-07	1.66339	-0.0895998	-0.0371764	0.45576	1.99238	7
TCGA-05-4398-01A-01R-1206-07	1.72757	-0.225306	-0.339643	0.183262	1.34588	4
TCGA-78-7148-01A-11R-2039-07	1.92068	-0.105991	-0.0496266	0.43673	2.20179	7
TCGA-78-8648-01A-11R-2403-07	1.91646	-0.234712	-0.326214	0.263158	1.61869	5
TCGA-38-4625-01A-01R-1206-07	2.00008	-0.178583	-0.158161	0.139866	1.80321	6
TCGA-55-8616-01A-11R-2403-07	1.86632	-0.116641	-0.0776727	0.431051	2.10306	7
TCGA-55-8513-01A-11R-2403-07	1.99606	-0.245232	-0.365918	0.266781	1.65169	6
TCGA-38-4626-01A-01R-1206-07	1.7694	-0.2508	-0.43749	0.195364	1.27647	4
TCGA-91-6830-01A-11R-1949-07	2.01766	-0.177622	-0.197985	0.308347	1.9504	7
TCGA-44-7661-01A-11R-2066-07	2.00269	-0.250719	-0.333333	0.131526	1.55017	5
TCGA-73-4668-01A-01R-1206-07	1.89628	-0.155876	-0.180034	0.463484	2.02385	7
TCGA-49-AAR3-01A-11R-A41B-07	2.10107	-0.233689	-0.178234	-0.139043	1.5501	5
TCGA-50-5932-01A-11R-1755-07	1.83842	-0.138456	-0.156263	0.505186	2.04888	7
TCGA-86-7714-01A-12R-2170-07	1.85952	-0.155182	-0.242384	0.446774	1.90873	6
TCGA-97-7941-01A-11R-2187-07	2.10978	-0.202976	-0.254496	0.474091	2.1264	7
TCGA-95-A4VN-01A-11R-A262-07	1.90397	-0.193191	-0.163074	-0.0333432	1.51436	5
TCGA-80-5607-01A-31R-1949-07	2.13321	-0.152351	-0.0744935	0.189874	2.09624	7
TCGA-44-5645-01A-01R-1628-07	1.96949	-0.205364	-0.245358	0.36134	1.88011	6
TCGA-49-AARQ-01A-11R-A41B-07	2.06044	-0.0900031	0.0927764	0.0310267	2.09424	7
TCGA-49-4501-01A-01R-1206-07	2.14098	-0.179832	-0.160209	0.36231	2.16325	7
TCGA-MP-A4TE-01A-22R-A466-07	1.33219	-0.0424047	-0.0101422	0.604627	1.88427	6
TCGA-44-8120-01A-11R-2241-07	1.84633	-0.17246	-0.242295	0.465303	1.89688	6
TCGA-MP-A4TH-01A-31R-A262-07	2.0795	-0.186845	-0.137819	0.350585	2.10542	7
TCGA-44-6146-01A-11R-1755-07	1.93562	-0.0732085	0.00164867	0.547344	2.4114	8
TCGA-49-4512-01A-21R-1858-07	2.02072	-0.20745	-0.288345	0.303048	1.82797	6
TCGA-78-7153-01A-11R-2039-07	1.96748	-0.0615315	0.0378352	0.580871	2.52465	8
TCGA-49-AARE-01A-11R-A41B-07	1.72268	-0.144292	-0.145	0.333276	1.76667	6
TCGA-49-4490-01A-21R-1858-07	2.01475	-0.155099	-0.127938	0.285801	2.01751	7
TCGA-55-7911-01A-11R-2170-07	1.92144	-0.144178	-0.019095	-0.00955108	1.74861	6
TCGA-49-AAR9-01A-21R-A41B-07	1.82986	-0.0673504	0.0766618	0.278187	2.11736	7
TCGA-69-7973-01A-11R-2187-07	1.58492	-0.0916249	-0.0984627	0.417109	1.81194	6
TCGA-49-6767-01A-11R-1858-07	1.91319	-0.174655	-0.0915551	-0.0843341	1.56264	5
TCGA-97-7547-01A-11R-2039-07	1.89747	-0.184517	-0.228557	0.36422	1.84862	6
TCGA-62-8402-01A-11R-2326-07	2.16996	-0.138795	0.0455402	0.0526641	2.12937	7
TCGA-55-8614-01A-11R-2403-07	2.01089	-0.156388	-0.114722	0.300851	2.04064	7
TCGA-55-7903-01A-11R-2170-07	2.04548	-0.139092	-0.0463281	0.0632318	1.92329	6
TCGA-97-7552-01A-11R-2039-07	2.16224	-0.175687	-0.100498	0.286627	2.17268	7
TCGA-NJ-A55A-01A-11R-A262-07	1.94434	-0.155872	-0.134038	0.365095	2.01953	7
TCGA-69-7765-01A-11R-2170-07	1.98769	-0.169808	-0.185329	0.403686	2.03623	7
TCGA-95-7043-01A-11R-1949-07	1.56238	-0.0629112	0.00647347	0.386294	1.89223	6
TCGA-62-A471-01A-12R-A24H-07	1.68538	-0.0843144	0.04181	0.240065	1.88294	6
TCGA-MP-A4TJ-01A-51R-A262-07	1.99096	-0.206993	-0.158795	0.119122	1.7443	6
TCGA-78-7145-01A-11R-2039-07	1.57436	-0.142138	-0.247701	0.368884	1.55341	5
TCGA-67-6215-01A-11R-1755-07	1.85722	-0.149956	-0.239689	0.463796	1.93137	6
TCGA-50-5931-01A-11R-1755-07	1.55765	-0.0403901	0.0521304	0.368444	1.93783	6
TCGA-64-5775-01A-01R-1628-07	1.57109	-0.150118	-0.229379	0.214888	1.40648	5
TCGA-05-4249-01A-01R-1107-07	1.92214	-0.212121	-0.290193	0.358357	1.77818	6
TCGA-44-6147-01A-11R-1755-07	1.99547	-0.168865	-0.141674	0.331118	2.01605	7
TCGA-69-7764-01A-11R-2170-07	1.94013	-0.0729483	0.0814917	0.39557	2.34424	8
TCGA-44-3918-01B-02R-A277-07	1.77802	-0.166189	-0.120248	-0.0774369	1.41415	5
TCGA-L9-A50W-01A-12R-A39D-07	2.333	-0.159419	-0.0865969	0.357246	2.44423	8
TCGA-44-3917-01B-02R-A277-07	1.30136	-0.0566427	-0.030574	0.24449	1.45863	5
TCGA-73-4676-01A-01R-1755-07	1.60687	-0.11829	-0.193622	0.346411	1.64137	5
TCGA-93-7348-01A-21R-2039-07	1.81981	-0.159729	-0.149844	0.350481	1.86072	6
TCGA-44-2666-01A-01R-A278-07	1.84037	-0.107357	-0.0762082	0.435697	2.0925	7
TCGA-55-8208-01A-11R-2241-07	1.88877	-0.250905	-0.322638	0.106417	1.42164	5
TCGA-73-4675-01A-01R-1206-07	1.66349	-0.164422	-0.283691	0.543559	1.75894	6
TCGA-44-7670-01A-11R-2066-07	1.88621	-0.112527	-0.0709264	0.364979	2.06774	7
TCGA-75-6205-01A-11R-1755-07	1.89078	-0.224773	-0.282635	0.108319	1.49169	5
TCGA-95-7567-01A-11R-2066-07	1.85081	-0.1517	-0.120303	0.331208	1.91001	6
TCGA-44-5645-01B-04R-A277-07	1.47325	-0.136536	-0.180891	0.332625	1.48845	5
TCGA-05-4427-01A-21R-1858-07	1.89859	-0.196621	-0.27134	0.317973	1.7486	6
TCGA-J2-A4AD-01A-11R-A24H-07	1.78379	-0.105488	-0.127903	0.551332	2.10173	7
TCGA-55-7995-01A-11R-2187-07	1.89299	-0.22166	-0.226853	-0.0502773	1.3942	5
TCGA-64-1676-01A-01R-0946-07	1.89971	-0.214339	-0.274515	0.216259	1.62711	5
TCGA-68-8250-01A-11R-2296-07	1.92544	-0.190201	-0.182627	0.0679095	1.62052	5
TCGA-34-2608-01A-02R-0851-07	1.84052	-0.207753	-0.297727	0.465835	1.80088	6
TCGA-68-8251-01A-11R-2296-07	1.82872	-0.136504	-0.128348	0.286371	1.85024	6
TCGA-56-8308-01A-11R-2296-07	1.75102	-0.13414	-0.113182	0.361836	1.86554	6
TCGA-77-8148-01A-11R-2247-07	1.8172	-0.112238	-0.0510492	0.326419	1.98033	7
TCGA-52-7811-01A-11R-2125-07	1.84411	-0.18057	-0.246798	0.330713	1.74746	6
TCGA-34-5231-01A-21R-1820-07	1.91793	-0.0458125	0.145987	0.415397	2.4335	8
TCGA-NC-A5HN-01A-11R-A26W-07	1.87248	-0.0747039	0.128801	0.227605	2.15418	7
TCGA-92-8064-01A-11R-2247-07	1.89443	-0.166709	-0.0158707	-0.211506	1.50034	5
TCGA-77-8150-01A-11R-2247-07	1.73442	-0.103193	0.0127153	0.113217	1.75716	6
TCGA-52-7622-01A-11R-2125-07	1.94096	-0.194929	-0.186791	0.0874875	1.64673	5
TCGA-60-2723-01A-01R-0851-07	1.8479	-0.17157	-0.118263	-0.0138599	1.54421	5
TCGA-56-A4BX-01A-11R-A24H-07	1.34431	-0.0122582	0.0873675	0.408954	1.82837	6
TCGA-21-5786-01A-01R-1635-07	1.63411	-0.116138	-0.0984677	0.501261	1.92077	6
TCGA-NC-A5HH-01A-11R-A26W-07	1.20879	-0.0491027	-0.044842	0.3718	1.48665	5
TCGA-NK-A5CX-01A-11R-A26W-07	1.98202	-0.19908	-0.18772	0.137865	1.73308	6
TCGA-18-3415-01A-01R-0980-07	1.76864	-0.132431	-0.0346365	0.0175714	1.61915	5
TCGA-NC-A5HI-01A-11R-A26W-07	1.20779	-0.0818651	-0.116699	0.337837	1.34706	4
TCGA-63-7020-01A-11R-1949-07	2.07427	-0.201651	-0.160647	0.124671	1.83665	6
TCGA-56-8623-01A-11R-A28V-07	1.89231	-0.249707	-0.391761	0.3155	1.56634	5
TCGA-NC-A5HQ-01A-11R-A26W-07	1.52905	-0.118518	-0.0287686	0.0121182	1.39388	5
TCGA-77-8156-01A-11R-2247-07	1.93746	-0.169561	-0.129037	0.214922	1.85379	6
TCGA-66-2753-01A-01R-0980-07	1.59614	-0.16061	-0.261459	0.454771	1.62884	5
TCGA-60-2724-01A-01R-0851-07	1.47595	-0.144533	-0.269488	0.502427	1.56435	5
TCGA-56-A5DS-01A-11R-A27Q-07	1.60985	-0.117283	-0.121706	0.460639	1.8315	6
TCGA-22-4599-01A-01R-1443-07	1.70494	-0.152135	-0.125094	0.0771784	1.50489	5
TCGA-77-8130-01A-11R-2247-07	1.66346	-0.127793	-0.140835	0.423888	1.81872	6
TCGA-18-3410-01A-01R-0980-07	1.82559	-0.140943	-0.0453666	0.0796064	1.71889	6
TCGA-98-A53J-01A-11R-A26W-07	1.38426	-0.102472	-0.112974	0.310602	1.47942	5
TCGA-66-2793-01A-01R-1201-07	1.43716	-0.0639813	-0.0355507	0.414027	1.75165	6
TCGA-NK-A7XE-01A-12R-A405-07	1.77157	-0.0798497	0.0381696	0.18343	1.91332	6
TCGA-22-4594-01A-01R-1201-07	1.65426	-0.15506	-0.150322	0.325643	1.67452	6
TCGA-58-8387-01A-11R-2296-07	1.77761	-0.139185	-0.0147977	0.0869013	1.71053	6
TCGA-77-A5GA-01A-11R-A27Q-07	1.5632	-0.0878346	-0.0259286	0.273344	1.72278	6
TCGA-NK-A5CT-01A-31R-A26W-07	1.72927	-0.143517	-0.103494	0.170117	1.65237	6
TCGA-22-5483-01A-01R-1820-07	1.66659	-0.149077	-0.175458	0.175283	1.51734	5
TCGA-39-5036-01A-01R-1443-07	1.9491	-0.120282	-0.0140071	0.282727	2.09754	7
TCGA-60-2720-01A-01R-0851-07	1.78397	-0.168444	-0.173865	0.350259	1.79192	6
TCGA-58-8391-01A-11R-2326-07	1.30958	-0.0729088	-0.0826365	0.347634	1.50167	5
TCGA-85-7844-01A-11R-2125-07	1.59123	-0.137929	-0.191347	0.411488	1.67344	6
TCGA-34-5241-01A-01R-1443-07	1.85822	-0.190868	-0.234943	0.307744	1.74015	6
TCGA-98-A538-01A-11R-A262-07	1.56551	-0.134854	-0.16898	0.339456	1.60113	5
TCGA-66-2755-01A-01R-0851-07	1.69812	-0.186217	-0.214381	0.0944629	1.39198	5
TCGA-77-8154-01A-11R-2247-07	1.5022	-0.0452457	0.027475	0.460865	1.9453	6
TCGA-21-1081-01A-01R-0692-07	1.27177	-0.108487	-0.212888	0.534553	1.48495	5
TCGA-O2-A52W-01A-11R-A26W-07	1.2921	-0.0761246	-0.11394	0.382062	1.48409	5
TCGA-18-4083-01A-01R-1100-07	1.62274	-0.132977	-0.0546895	0.0501091	1.48519	5
TCGA-98-A53C-01A-11R-A262-07	1.96433	-0.211878	-0.228124	0.211251	1.73558	6
TCGA-85-A512-01A-11R-A26W-07	1.50214	-0.0881903	-0.103098	0.477076	1.78793	6
TCGA-94-A5I4-01A-11R-A26W-07	1.49489	-0.0902385	-0.0907843	0.484214	1.79809	6
TCGA-66-2791-01A-01R-0980-07	1.8761	-0.182612	-0.150321	0.0819207	1.62509	5
TCGA-66-2783-01A-01R-1201-07	1.616	-0.140596	-0.158858	0.395884	1.71243	6
TCGA-98-8022-01A-11R-2247-07	2.14537	-0.163912	-0.0946725	0.214267	2.10106	7
TCGA-43-2581-01A-01R-0851-07	1.69486	-0.23045	-0.366432	0.206154	1.30413	4
TCGA-66-2795-01A-02R-0980-07	1.70783	-0.164067	-0.233667	0.358624	1.66872	6
TCGA-66-2778-01A-02R-0851-07	1.42314	-0.148993	-0.289531	0.467405	1.45202	5
TCGA-22-5485-01A-01R-1635-07	1.55658	-0.145934	-0.231096	0.324373	1.50392	5
TCGA-85-6561-01A-11R-1820-07	1.7009	-0.197546	-0.252489	0.235097	1.48596	5
TCGA-56-7579-01A-11R-2045-07	1.42297	-0.129313	-0.233612	0.492406	1.55245	5
TCGA-63-A5MV-01A-21R-A26W-07	1.77169	-0.212856	-0.283836	0.168599	1.4436	5
TCGA-90-7767-01A-11R-2125-07	1.88193	-0.136478	-0.0719942	0.159736	1.8332	6
TCGA-43-7656-01A-11R-2125-07	1.68409	-0.123949	-0.0368333	0.120132	1.64344	5
TCGA-56-A4ZJ-01A-11R-A262-07	1.78449	-0.233168	-0.41609	0.363255	1.49849	5
TCGA-O2-A52N-01A-11R-A26W-07	2.12394	-0.143823	-0.0621556	0.18699	2.10495	7
TCGA-66-2766-01A-01R-0851-07	1.67123	-0.148419	-0.15866	0.219207	1.58336	5
TCGA-90-A4ED-01A-31R-A24Z-07	1.9904	-0.141221	-0.0839156	0.448763	2.21403	7
TCGA-86-A4JF-01A-11R-A24X-07	2.0033	-0.154899	-0.122138	0.188052	1.91431	6
TCGA-55-6970-01A-11R-1949-07	1.87834	-0.171437	-0.173606	0.247648	1.78095	6
TCGA-50-5072-01A-21R-1858-07	1.77197	-0.10943	-0.109452	0.429743	1.98283	7
TCGA-MP-A4T8-01A-11R-A24X-07	1.52796	-0.0809538	-0.105614	0.557521	1.89891	6
TCGA-55-6987-01A-11R-1949-07	1.91343	-0.212649	-0.213407	0.0709111	1.55829	5
TCGA-44-6775-01A-11R-A278-07	1.79224	-0.251104	-0.394382	0.233916	1.38067	5
TCGA-97-8547-01A-11R-2403-07	1.89759	-0.234799	-0.358343	0.197697	1.50214	5
TCGA-69-8253-01A-11R-2287-07	1.64865	-0.119069	-0.153023	0.551505	1.92807	6
TCGA-86-7954-01A-11R-2187-07	2.09109	-0.238684	-0.241773	0.00206566	1.6127	5
TCGA-50-8457-01A-11R-2326-07	1.99499	-0.192022	-0.227485	0.517142	2.09263	7
TCGA-55-8097-01A-11R-2241-07	1.84091	-0.159216	-0.201063	0.497544	1.97818	7
TCGA-44-A4SU-01A-11R-A24X-07	2.06805	-0.176219	-0.116686	0.345742	2.12088	7
TCGA-78-7540-01A-11R-2066-07	2.06097	-0.148352	-0.15495	0.50094	2.2586	8
TCGA-95-A4VP-01A-21R-A262-07	1.95738	-0.138166	-0.0764458	0.229003	1.97177	7
TCGA-73-4659-01A-01R-1206-07	1.63091	-0.190605	-0.362907	0.424187	1.50158	5
TCGA-86-8585-01A-11R-2403-07	1.81045	-0.191791	-0.219219	0.201624	1.60107	5
TCGA-78-7537-01A-11R-2066-07	1.99233	-0.12187	-0.0624444	0.570683	2.37869	8
TCGA-97-8175-01A-11R-2287-07	2.03424	-0.209374	-0.253683	0.300845	1.87203	6
TCGA-60-2708-01A-01R-0851-07	1.48557	-0.147594	-0.217721	0.248405	1.36866	5
TCGA-86-8278-01A-11R-2287-07	1.90743	-0.187526	-0.220326	0.228978	1.72855	6
TCGA-86-8673-01A-11R-2403-07	1.65941	-0.119384	-0.130603	0.374367	1.78379	6
TCGA-91-6829-01A-21R-1858-07	1.90736	-0.200968	-0.304425	0.34438	1.74634	6
TCGA-77-7337-01A-21R-2045-07	1.51726	-0.135237	-0.188601	0.352919	1.54634	5
TCGA-39-5024-01A-21R-1820-07	1.85327	-0.112534	-0.00719355	0.229779	1.96332	7
TCGA-05-5420-01A-01R-1628-07	1.90134	-0.206512	-0.219567	0.14135	1.61661	5
TCGA-L4-A4E6-01A-11R-A24H-07	1.92445	-0.27071	-0.459669	0.2699	1.46398	5
TCGA-62-A46V-01A-11R-A24H-07	1.706	-0.160814	-0.306334	0.505352	1.7442	6
TCGA-69-7974-01A-11R-2187-07	1.81556	-0.211499	-0.314281	0.187294	1.47708	5
TCGA-52-7809-01A-21R-2125-07	1.67293	-0.0631855	-0.0362414	0.500878	2.07438	7
TCGA-43-5670-01A-21R-2125-07	1.46644	-0.0457561	0.0173414	0.448733	1.88675	6
TCGA-96-A4JK-01A-11R-A24Z-07	1.90459	-0.102788	-0.00904637	0.341595	2.13435	7
TCGA-33-4538-01A-01R-1201-07	1.69844	-0.0579942	0.0856173	0.233177	1.95924	7
TCGA-85-8052-01A-11R-2247-07	1.75073	-0.145177	-0.187242	0.421777	1.84009	6
TCGA-66-2788-01A-01R-0980-07	1.77673	-0.217748	-0.284973	0.274836	1.54885	5
TCGA-43-A474-01A-11R-A24H-07	1.13694	-0.0195426	0.013891	0.48633	1.61762	5
TCGA-77-7138-01A-41R-2045-07	1.43392	-0.12222	-0.194948	0.469988	1.58674	5
TCGA-85-7697-01A-11R-2125-07	1.78148	-0.121074	-0.0660568	0.441637	2.03599	7
TCGA-37-3789-01A-01R-0980-07	1.92043	-0.162725	-0.116119	0.177772	1.81935	6
TCGA-60-2711-01A-01R-0851-07	1.78621	-0.0766037	0.0579962	0.304711	2.07231	7
TCGA-85-7699-01A-11R-2125-07	1.74474	-0.152931	-0.115844	0.141836	1.6178	5
TCGA-77-7338-01A-11R-2045-07	1.51245	-0.156671	-0.284448	0.494201	1.56553	5
TCGA-22-4613-01A-01R-1443-07	1.75726	-0.151491	-0.141577	0.25525	1.71945	6
TCGA-33-4582-01A-01R-1443-07	1.40091	-0.078239	-0.0576046	0.350429	1.6155	5
TCGA-34-5236-01A-21R-1820-07	1.60814	-0.205341	-0.393501	0.518991	1.52829	5
TCGA-43-3394-01A-01R-0980-07	1.6569	-0.100504	-0.101557	0.440335	1.89518	6
TCGA-77-6842-01A-11R-1949-07	1.63992	-0.152077	-0.14461	0.0251545	1.36839	5
TCGA-NK-A5D1-01A-11R-A26W-07	1.77452	-0.0371294	0.0664164	0.488511	2.29231	8
TCGA-34-5234-01A-01R-1635-07	1.74628	-0.199903	-0.271252	0.340409	1.61554	5
TCGA-77-8136-01A-11R-2247-07	1.83032	-0.210011	-0.166862	-0.140768	1.31268	4
TCGA-37-A5EL-01A-11R-A26W-07	1.99094	-0.0238025	0.222328	0.245742	2.4352	8
TCGA-52-7812-01A-11R-2125-07	1.9047	-0.101061	0.0207635	0.0605088	1.88491	6
TCGA-56-5898-01A-11R-1635-07	1.87523	-0.165689	-0.232509	0.421349	1.89838	6
TCGA-43-8118-01A-11R-2403-07	1.69383	-0.189661	-0.35095	0.416099	1.56932	5
TCGA-56-A4ZK-01A-11R-A262-07	1.73948	-0.187442	-0.236094	0.0936284	1.40958	5
TCGA-85-6560-01A-11R-1820-07	1.67586	-0.188945	-0.286367	0.346334	1.54688	5
TCGA-43-8116-01A-11R-2247-07	1.82974	-0.0919533	0.027246	0.327141	2.09218	7
TCGA-33-4589-01A-01R-1443-07	1.84767	-0.185695	-0.139283	0.0238169	1.54651	5
TCGA-37-4132-01A-01R-1100-07	2.1127	-0.166386	-0.0350288	0.217533	2.12882	7
TCGA-22-4591-01A-01R-1201-07	1.59214	-0.0917381	-0.0659938	0.323834	1.75824	6
TCGA-55-A48Y-01A-11R-A24H-07	1.67712	-0.122151	-0.128452	0.468897	1.89542	6
TCGA-86-A4P8-01A-11R-A24X-07	1.9033	-0.211834	-0.285558	0.266756	1.67266	6
TCGA-64-1679-01A-21R-2066-07	1.79148	-0.225788	-0.387712	0.258494	1.43647	5
TCGA-55-8085-01A-11R-2241-07	2.18648	-0.168067	-0.0993358	0.228839	2.14791	7
TCGA-86-8671-01A-11R-2403-07	2.07827	-0.236566	-0.219047	0.0932514	1.71591	6
TCGA-35-4122-01A-01R-1107-07	1.86459	-0.222824	-0.288144	0.172838	1.52646	5
TCGA-05-4432-01A-01R-1206-07	1.86524	-0.182943	-0.203404	0.292005	1.7709	6
TCGA-44-6776-01A-11R-1858-07	1.83635	-0.0868086	-0.00999843	0.41265	2.1522	7
TCGA-55-A491-01A-11R-A24H-07	1.94348	-0.205336	-0.23811	0.229201	1.72924	6
TCGA-97-8176-01A-11R-2403-07	1.57727	-0.134413	-0.279422	0.564076	1.72751	6
TCGA-97-A4LX-01A-11R-A24X-07	2.20098	-0.267741	-0.261474	0.0172521	1.68902	6
TCGA-44-2668-01A-01R-A278-07	1.78615	-0.184008	-0.21215	0.12794	1.51793	5
TCGA-64-1680-01A-02R-0946-07	1.96114	-0.0951629	-0.0521267	0.344152	2.158	7
TCGA-99-AA5R-01A-11R-A39D-07	1.98624	-0.194042	-0.195715	0.270479	1.86696	6
TCGA-49-4494-01A-01R-1206-07	1.97603	-0.144079	-0.1078	0.288625	2.01278	7
TCGA-50-6592-01A-11R-1755-07	1.87864	-0.218414	-0.248015	0.0786323	1.49084	5
TCGA-55-8087-01A-11R-2241-07	1.76956	-0.189945	-0.310384	0.390101	1.65933	6
TCGA-62-A470-01A-11R-A24H-07	1.5778	-0.114516	-0.191218	0.416914	1.68898	6
TCGA-49-4488-01A-01R-1755-07	1.99327	-0.157345	-0.126123	0.329083	2.03888	7
TCGA-96-8169-01A-11R-2296-07	1.72321	-0.169873	-0.217161	0.368043	1.70422	6
TCGA-56-8622-01A-11R-2403-07	1.75661	-0.172008	-0.245676	0.586747	1.92567	6
TCGA-77-7463-01A-11R-2045-07	1.25196	-0.0712781	-0.11073	0.330628	1.40058	5
TCGA-46-6025-01A-11R-1820-07	1.65695	-0.133999	-0.105011	0.130388	1.54833	5
TCGA-6A-AB49-01A-12R-A405-07	1.70334	-0.075769	0.104027	0.112035	1.84363	6
TCGA-66-2758-01A-02R-0851-07	1.71182	-0.1509	-0.0973824	0.0122846	1.47582	5
TCGA-O2-A52Q-01A-11R-A26W-07	1.94583	-0.244276	-0.265452	-0.0886764	1.34742	4
TCGA-33-4586-01A-01R-1443-07	1.26252	-0.0692008	-0.0854036	0.32022	1.42814	5
TCGA-97-7546-01A-11R-2039-07	1.98438	-0.168462	-0.208831	0.46832	2.0754	7
TCGA-55-7816-01A-11R-2170-07	1.90747	-0.244724	-0.334835	0.150666	1.47858	5
TCGA-86-6562-01A-11R-1755-07	1.68325	-0.149971	-0.250393	0.534154	1.81704	6
TCGA-95-7947-01A-11R-2187-07	2.09483	-0.132075	-0.0574633	0.311131	2.21643	7
TCGA-97-7937-01A-11R-2170-07	1.67697	-0.133927	-0.206689	0.490211	1.82656	6
TCGA-44-8119-01A-11R-2241-07	1.53773	-0.180566	-0.272754	0.208042	1.29245	4
TCGA-93-A4JQ-01A-11R-A24X-07	2.05189	-0.185749	-0.137115	0.199062	1.92809	6
TCGA-69-7979-01A-11R-2187-07	1.81863	-0.150755	-0.17227	0.239114	1.73472	6
TCGA-MP-A4TI-01A-21R-A24X-07	2.00815	-0.264976	-0.310744	-0.0110101	1.42142	5
TCGA-91-6836-01A-21R-1858-07	1.63144	-0.103277	-0.0625118	0.277202	1.74285	6
TCGA-55-A490-01A-11R-A466-07	1.45057	-0.182414	-0.363556	0.497833	1.40243	5
TCGA-73-4670-01A-01R-1206-07	1.56393	-0.140842	-0.216731	0.455979	1.66233	6
TCGA-91-8499-01A-11R-2403-07	1.76231	-0.119215	-0.0645393	0.208258	1.78682	6
TCGA-53-7624-01A-11R-2066-07	2.06304	-0.100663	0.0943623	0.043336	2.10007	7
TCGA-55-A4DG-01A-11R-A24H-07	1.9871	-0.140038	-0.108326	0.443064	2.1818	7
TCGA-44-2665-01A-01R-0946-07	1.86878	-0.224882	-0.331621	0.1979	1.51017	5
TCGA-50-5935-01A-11R-1755-07	2.16583	-0.171498	-0.164664	0.411148	2.24082	7
TCGA-55-7994-01A-11R-2187-07	2.10694	-0.195455	-0.149389	0.0764957	1.8386	6
TCGA-44-2666-01A-01R-0946-07	2.03515	-0.133045	-0.0815026	0.456752	2.27735	8
TCGA-44-A47A-01A-21R-A24H-07	2.11381	-0.187443	-0.176095	0.28434	2.03462	7
TCGA-75-7027-01A-11R-1949-07	1.78921	-0.0939181	-0.0470741	0.401179	2.04939	7
TCGA-97-8172-01A-11R-2287-07	1.8731	-0.192156	-0.26747	0.477335	1.89081	6
TCGA-55-8206-01A-11R-2241-07	1.74702	-0.217315	-0.358553	0.442746	1.6139	5
TCGA-78-8662-01A-11R-2403-07	1.41103	-0.0262942	0.00621534	0.497732	1.88868	6
TCGA-NJ-A7XG-01A-12R-A39D-07	1.90197	-0.0802034	-0.0150602	0.391538	2.19824	7
TCGA-S2-AA1A-01A-12R-A39D-07	2.07507	-0.203386	-0.171346	0.285705	1.98604	7
TCGA-44-3918-01A-01R-A278-07	1.62866	-0.166823	-0.166578	0.0827106	1.37797	5
TCGA-44-5644-01A-21R-2039-07	1.40062	-0.0658516	-0.0357785	0.436618	1.73561	6
TCGA-51-4081-01A-01R-1100-07	1.25686	-0.0767815	-0.111233	0.466195	1.53505	5
TCGA-56-8504-01A-11R-2403-07	1.81084	-0.146152	-0.130608	0.296959	1.83104	6
TCGA-NC-A5HR-01A-21R-A26W-07	1.80588	-0.0555247	0.140168	0.160107	2.05063	7
TCGA-66-2787-01A-01R-0980-07	1.68897	-0.130927	-0.0654706	0.068686	1.56126	5
TCGA-46-3767-01A-01R-0980-07	1.81747	-0.192197	-0.27962	0.468856	1.81451	6
TCGA-43-3920-01A-01R-0980-07	1.46127	-0.162793	-0.209748	0.185895	1.27463	4
TCGA-77-7142-01A-11R-2045-07	1.85793	-0.115856	-0.0994988	0.374932	2.01751	7
TCGA-77-A5G7-01B-11R-A27Q-07	1.5469	-0.041486	0.0521167	0.463314	2.02084	7
TCGA-L3-A4E7-01A-11R-A24Z-07	1.88194	-0.199304	-0.248065	0.319498	1.75407	6
TCGA-43-A56U-01A-11R-A26W-07	1.75375	-0.171948	-0.162919	0.323183	1.74206	6
TCGA-43-A475-01A-11R-A24H-07	1.95166	-0.179185	-0.0953577	-0.0711453	1.60598	5
TCGA-22-5478-01A-01R-1635-07	1.62259	-0.175744	-0.277191	0.376586	1.54624	5
TCGA-85-A5B5-01A-21R-A26W-07	1.51868	-0.0396294	0.112666	0.133238	1.72495	6
TCGA-58-A46N-01A-11R-A24H-07	1.16361	-0.0319252	0.0474396	0.249062	1.42819	5
TCGA-66-2769-01A-02R-0851-07	1.76205	-0.198975	-0.293834	0.363331	1.63257	5
TCGA-18-3409-01A-01R-0980-07	1.90912	-0.22141	-0.363785	0.352466	1.67639	6
TCGA-60-2696-01A-01R-0851-07	1.67998	-0.166425	-0.226125	0.308117	1.59554	5
TCGA-85-A4CN-01A-11R-A24H-07	1.71843	-0.0719523	0.0379397	0.34367	2.02808	7
TCGA-85-8049-01A-11R-2247-07	1.78759	-0.213581	-0.284416	0.30171	1.5913	5
TCGA-58-A46L-01A-11R-A24H-07	1.67831	-0.0855497	-0.00956521	0.275747	1.85894	6
TCGA-22-5481-01A-31R-1949-07	1.83734	-0.085417	0.0823559	0.122436	1.95671	7
TCGA-33-4566-01A-01R-1443-07	1.90337	-0.156991	-0.0920283	0.0485178	1.70287	6
TCGA-68-A59I-01A-11R-A262-07	1.51567	-0.169911	-0.208127	0.319641	1.45727	5
TCGA-J1-A4AH-01A-31R-A24H-07	1.47247	-0.0863575	-0.0330232	0.40151	1.7546	6
TCGA-85-7696-01A-11R-2125-07	1.92471	-0.107853	-0.0489168	0.434712	2.20265	7
TCGA-98-A53H-01A-12R-A262-07	1.95193	-0.226641	-0.305376	0.344666	1.76458	6
TCGA-33-4587-01A-11R-2125-07	1.70255	-0.113534	-0.0973937	0.3134	1.80503	6
TCGA-33-AASB-01A-11R-A405-07	1.348	-0.0391637	-0.027913	0.49517	1.77609	6
TCGA-34-8454-01A-11R-2326-07	1.83228	-0.17845	-0.141463	0.107084	1.61946	5
TCGA-21-1079-01A-01R-0692-07	1.68354	-0.1644	-0.179258	0.251612	1.5915	5
TCGA-39-5035-01A-01R-1443-07	1.92402	-0.157621	-0.0475285	-0.0217677	1.6971	6
TCGA-56-7223-01A-11R-2045-07	1.08878	-0.0543996	-0.0942474	0.46021	1.40034	5
TCGA-22-5482-01A-01R-1635-07	1.66619	-0.116961	-0.13067	0.479083	1.89764	6
TCGA-22-1017-01A-01R-0692-07	1.84553	-0.140728	-0.0971643	0.108791	1.71642	6
TCGA-77-A5G3-01A-31R-A27Q-07	1.54624	-0.081097	-0.0205616	0.188144	1.63273	5
TCGA-22-1005-01A-01R-0692-07	2.13691	-0.179148	-0.0568977	0.191564	2.09243	7
TCGA-60-2716-01A-01R-0851-07	1.48417	-0.102234	-0.105358	0.431613	1.70819	6
TCGA-77-A5GH-01A-11R-A27Q-07	1.80668	-0.171734	-0.127318	0.120856	1.62848	5
TCGA-85-8288-01A-11R-2296-07	1.97077	-0.105819	-0.0078428	0.403943	2.26105	8
TCGA-37-3783-01A-01R-1201-07	1.70239	-0.132543	-0.0732294	0.202523	1.69914	6
TCGA-56-A49D-01A-11R-A24H-07	1.90273	-0.156172	-0.118183	0.114023	1.74239	6
TCGA-NC-A5HJ-01A-11R-A26W-07	2.00482	-0.173124	-0.134607	0.0393161	1.73641	6
TCGA-63-A5MR-01A-31R-A27Q-07	1.61259	-0.117691	-0.0860594	0.254248	1.66309	6
TCGA-56-5897-01A-11R-1635-07	1.73413	-0.205837	-0.32585	0.434939	1.63738	5
TCGA-56-6545-01A-11R-1820-07	1.93465	-0.225895	-0.293234	0.278687	1.69421	6
TCGA-85-8664-01A-11R-2403-07	1.33268	-0.0440494	0.00570151	0.298455	1.59279	5
TCGA-85-A50Z-01A-21R-A262-07	1.37909	-0.0995662	-0.0914021	0.170932	1.35906	5
TCGA-51-4079-01A-01R-1100-07	1.65942	-0.140115	-0.10941	0.174567	1.58446	5
TCGA-L9-A743-01A-43R-A39D-07	2.04201	-0.216224	-0.222345	0.181423	1.78487	6
TCGA-69-7980-01A-11R-2187-07	2.18063	-0.174775	-0.116334	0.172261	2.06178	7
TCGA-44-2657-01A-01R-1107-07	2.07549	-0.195879	-0.160805	0.217371	1.93617	6
TCGA-91-6847-01A-11R-1949-07	1.31285	-0.0181636	0.101713	0.235646	1.63204	5
TCGA-97-7554-01A-11R-2039-07	2.08057	-0.213219	-0.239596	0.317183	1.94494	6
TCGA-50-5051-01A-21R-1858-07	1.70432	-0.101559	-0.0586194	0.367513	1.91165	6
TCGA-55-7725-01A-11R-2170-07	1.95337	-0.135341	-0.0822712	0.312534	2.04829	7
TCGA-75-6207-01A-11R-1755-07	1.76886	-0.138942	-0.190549	0.358456	1.79782	6
TCGA-69-A59K-01A-11R-A262-07	1.92118	-0.204894	-0.183564	0.171539	1.70426	6
TCGA-67-3770-01A-01R-0946-07	2.03001	-0.156249	-0.144691	0.263	1.99207	7
TCGA-49-4505-01A-01R-1206-07	2.09865	-0.226327	-0.239817	0.180788	1.81329	6
TCGA-55-8508-01A-11R-2403-07	1.81066	-0.194023	-0.271784	0.519873	1.86472	6
TCGA-86-8358-01A-11R-2326-07	1.86991	-0.102418	-0.0320159	0.435513	2.17099	7
TCGA-86-8076-01A-31R-2241-07	2.04051	-0.179682	-0.153214	0.292363	1.99998	7
TCGA-MP-A4SW-01A-21R-A24X-07	2.06954	-0.186145	-0.240159	0.491985	2.13522	7
TCGA-44-2656-01A-02R-0946-07	2.0047	-0.198207	-0.163848	0.0406846	1.68333	6
TCGA-55-7570-01A-11R-2039-07	1.49776	-0.0639484	0.0494595	0.266051	1.74932	6
TCGA-44-3918-01A-01R-1107-07	1.90711	-0.226727	-0.233984	0.0348856	1.48128	5
TCGA-O1-A52J-01A-11R-A262-07	2.14321	-0.240542	-0.345476	0.286513	1.84371	6
TCGA-97-8177-01A-11R-2287-07	2.05711	-0.236535	-0.356226	0.371799	1.83614	6
TCGA-05-4389-01A-01R-1206-07	2.05668	-0.18674	-0.145881	0.165584	1.88964	6
TCGA-91-6835-01A-11R-1858-07	1.86728	-0.201144	-0.227697	0.201174	1.63961	5
TCGA-L4-A4E5-01A-11R-A24X-07	1.98758	-0.148153	-0.0877234	0.352477	2.10418	7
TCGA-44-6146-01A-11R-A278-07	1.79136	-0.0679025	-0.01343	0.563822	2.27385	8
TCGA-37-5819-01A-01R-1635-07	1.61444	-0.0642292	0.045547	0.407284	2.00304	7
TCGA-60-2725-01A-01R-1201-07	1.77257	-0.190111	-0.250114	0.201144	1.53349	5
TCGA-46-3768-01A-01R-0980-07	1.58928	-0.0967421	-0.12542	0.385202	1.75231	6
TCGA-22-5473-01A-01R-1635-07	1.54875	-0.112655	-0.101139	0.20419	1.53915	5
TCGA-34-5927-01A-11R-1820-07	1.52021	-0.0773038	-0.075797	0.477067	1.84418	6
TCGA-22-4601-01A-01R-1443-07	2.03828	-0.139728	-0.0727431	0.261519	2.08732	7
TCGA-85-A4JC-01A-11R-A24Z-07	1.48436	-0.135314	-0.220956	0.521629	1.64972	5
TCGA-77-8009-01A-11R-2187-07	1.65598	-0.122464	-0.0848166	0.177713	1.62641	5
TCGA-22-1012-01A-01R-0692-07	1.45549	-0.107532	-0.157255	0.468031	1.65873	6
TCGA-63-A5MW-01A-11R-A26W-07	1.88631	-0.106493	-0.0335172	0.383145	2.12945	7
TCGA-66-2782-01A-01R-0851-07	1.57483	-0.180441	-0.267149	0.31424	1.44148	5
TCGA-66-2742-01A-01R-0980-07	1.57116	-0.171723	-0.277375	0.436883	1.55894	5
TCGA-LA-A446-01A-21R-A24Z-07	1.48892	-0.0981245	-0.114436	0.345825	1.62219	5
TCGA-21-1080-01A-01R-0692-07	1.44582	-0.104118	-0.117965	0.245642	1.46938	5
TCGA-33-4532-01A-01R-1201-07	1.38864	-0.0853697	-0.0982201	0.349542	1.55459	5
TCGA-94-7033-01A-11R-1949-07	2.17307	-0.0841866	0.149658	0.240249	2.47879	8
TCGA-18-3414-01A-01R-0980-07	1.61558	-0.109761	-0.0930244	0.358887	1.77168	6
TCGA-94-8035-01A-11R-2247-07	1.44104	-0.118068	-0.176021	0.363405	1.51036	5
TCGA-85-A4PA-01A-11R-A24Z-07	1.84642	-0.130926	-0.00963796	0.316472	2.02233	7
TCGA-NC-A5HF-01A-11R-A26W-07	1.30259	-0.0847093	-0.138456	0.456691	1.53612	5
TCGA-68-7756-01A-11R-2125-07	1.73997	-0.157617	-0.201803	0.328663	1.70922	6
TCGA-22-5477-01A-01R-1635-07	1.55332	-0.0558565	0.053796	0.150306	1.70157	6
TCGA-39-5027-01A-21R-1820-07	1.60674	-0.0137527	0.151232	0.220413	1.96464	7
TCGA-34-A5IX-01A-12R-A27Q-07	1.4086	-0.0959588	-0.11716	0.298621	1.4941	5
TCGA-66-2765-01A-01R-0851-07	2.03243	-0.209833	-0.226182	0.266018	1.86243	6
TCGA-21-1072-01A-01R-0692-07	1.67512	-0.0882966	-0.0244686	0.259842	1.8222	6
TCGA-85-8071-01A-11R-2247-07	1.60481	-0.0224434	0.191178	0.249986	2.02353	7
TCGA-43-2576-01A-01R-A32Z-07	1.79814	-0.226391	-0.296577	0.172642	1.44781	5
TCGA-98-A53A-01A-11R-A262-07	1.63129	-0.0317731	0.103051	0.373505	2.07607	7
TCGA-43-8115-01A-11R-2247-07	1.97018	-0.223131	-0.276224	0.262904	1.73372	6
TCGA-98-A539-01A-31R-A262-07	1.65677	-0.158578	-0.274476	0.475839	1.69955	6
TCGA-56-8082-01A-11R-2247-07	1.42695	-0.0764132	-0.0600599	0.332481	1.62296	5
TCGA-85-7698-01A-11R-2125-07	1.80087	-0.133751	-0.0604615	0.210852	1.81751	6
TCGA-33-AASJ-01A-11R-A405-07	1.6921	-0.0219126	0.206721	0.21891	2.09582	7
TCGA-98-8021-01A-11R-2247-07	1.78158	-0.129141	-0.151364	0.578435	2.07951	7
TCGA-63-5128-01A-01R-1443-07	1.36916	-0.0831127	-0.140006	0.468288	1.61433	5
TCGA-33-4533-01A-01R-1201-07	1.63454	-0.0706414	-0.00708296	0.389811	1.94663	6
TCGA-37-4135-01A-01R-1100-07	1.71706	-0.109463	-0.0805085	0.332178	1.85927	6
TCGA-77-A5G1-01A-11R-A27Q-07	1.70067	-0.172001	-0.25206	0.360879	1.63749	5
TCGA-39-5040-01A-21R-2125-07	1.61626	-0.0751067	-0.00129939	0.3544	1.89425	6
TCGA-43-6771-01A-11R-1820-07	1.69612	-0.177602	-0.232568	0.244962	1.53092	5
TCGA-56-8309-01A-11R-2296-07	1.87226	-0.200175	-0.165442	0.0537943	1.56044	5
TCGA-58-8390-01A-11R-2326-07	1.47323	-0.0981622	-0.144493	0.360834	1.59141	5
TCGA-85-8354-01A-31R-2326-07	1.46962	-0.042194	0.00996539	0.449473	1.88686	6
TCGA-66-2786-01A-01R-0851-07	1.90336	-0.186108	-0.221122	0.34259	1.83872	6
TCGA-66-2756-01A-01R-0851-07	1.52323	-0.11044	-0.133241	0.451025	1.73057	6
TCGA-77-A5G6-01A-11R-A27Q-07	1.30671	-0.0586079	-0.0999481	0.575989	1.72414	6
TCGA-39-5037-01A-01R-1443-07	1.56008	0.0241371	0.217156	0.36279	2.16416	7
TCGA-21-1070-01A-01R-0692-07	1.8032	-0.176362	-0.116926	0.032492	1.54241	5
TCGA-22-1016-01A-01R-0692-07	1.67793	-0.217883	-0.426966	0.399844	1.43293	5
TCGA-22-0944-01A-01R-0692-07	1.52029	-0.0455744	0.0372209	0.527874	2.03981	7
TCGA-60-2703-01A-11R-2045-07	1.47014	-0.130496	-0.183467	0.416815	1.57299	5
TCGA-34-7107-01A-11R-1949-07	1.72833	-0.147353	-0.139477	0.2598	1.7013	6
TCGA-39-5016-01A-01R-1443-07	1.95205	-0.125085	0.0463547	-0.0120684	1.86126	6
TCGA-60-2719-01A-01R-0851-07	1.70335	-0.159532	-0.213881	0.379903	1.70984	6
TCGA-58-A46K-01A-11R-A24H-07	1.98942	-0.0789814	0.155019	0.0979393	2.1634	7
TCGA-37-4133-01A-01R-1100-07	1.85887	-0.120225	0.0111818	0.0753542	1.82518	6
TCGA-60-2713-01A-01R-0851-07	1.85921	-0.233373	-0.34365	0.21303	1.49522	5
TCGA-94-A5I6-01A-21R-A27Q-07	1.47966	-0.122289	-0.188795	0.413625	1.5822	5
TCGA-O2-A5IB-01A-11R-A27Q-07	1.42471	-0.0110528	0.0878328	0.376021	1.87752	6
TCGA-43-2578-01A-01R-0851-07	1.89434	-0.136538	-0.107118	0.295496	1.94618	6
TCGA-63-5131-01A-01R-1443-07	1.67035	-0.136661	-0.122147	0.160705	1.57225	5
TCGA-63-7021-01A-11R-1949-07	1.59299	-0.165926	-0.182741	0.266538	1.51086	5
TCGA-66-2754-01A-01R-0980-07	1.36035	-0.0297798	-0.000754531	0.405285	1.7351	6
TCGA-58-A46M-01A-11R-A24H-07	1.80245	-0.129859	-0.0349806	0.00666825	1.64428	5
TCGA-18-3417-01A-01R-1443-07	1.73286	-0.147176	-0.170402	0.412174	1.82745	6
TCGA-56-8503-01A-11R-2403-07	1.80879	-0.238497	-0.340207	0.235186	1.46527	5
TCGA-39-5019-01A-01R-1820-07	1.78936	-0.133054	-0.127886	0.436571	1.96499	7
TCGA-NC-A5HT-01A-11R-A26W-07	1.74222	-0.0342406	0.126537	0.513629	2.34815	8
TCGA-58-8388-01A-11R-2326-07	1.93586	-0.192656	-0.227367	0.237744	1.75358	6
TCGA-21-1076-01A-02R-0692-07	1.87184	-0.25767	-0.337091	0.121398	1.39848	5
TCGA-21-1071-01A-01R-0692-07	1.64272	-0.165978	-0.221696	0.203444	1.45849	5
TCGA-MF-A522-01A-11R-A262-07	1.51807	-0.0902574	-0.0105852	0.195953	1.61318	5
TCGA-98-7454-01A-11R-2045-07	1.72784	-0.200965	-0.26469	0.202302	1.46448	5
TCGA-56-1622-01A-01R-0692-07	1.60329	-0.0677592	0.130578	-0.0654337	1.60068	5
TCGA-56-8201-01A-11R-2247-07	1.80733	-0.249582	-0.355076	0.0746217	1.2773	4
TCGA-66-2773-01A-01R-1201-07	1.61015	-0.163228	-0.203595	0.168753	1.41208	5
TCGA-60-2707-01A-01R-0851-07	1.56479	-0.175131	-0.329256	0.416872	1.47728	5
TCGA-37-4141-01A-02R-1100-07	2.01074	-0.151359	-0.0921052	0.276553	2.04383	7
TCGA-66-2737-01A-01R-0980-07	1.88727	-0.2015	-0.247175	0.304584	1.74318	6
TCGA-77-8143-01A-11R-2247-07	1.40239	-0.103707	-0.120718	0.25222	1.43018	5
TCGA-43-6647-01A-11R-1820-07	1.71743	-0.232868	-0.317672	0.127914	1.2948	4
TCGA-70-6723-01A-11R-1820-07	1.63761	-0.0419305	0.117418	0.313547	2.02665	7
TCGA-63-7022-01A-11R-1949-07	1.90015	-0.260908	-0.369248	0.346625	1.61661	5
TCGA-94-7943-01A-11R-2187-07	1.68826	-0.103125	-0.124573	0.524291	1.98485	7
TCGA-86-8674-01A-21R-2403-07	1.64131	-0.0836024	-0.0176735	0.407238	1.94728	6
TCGA-38-4631-01A-01R-1755-07	1.85464	-0.105236	-0.025761	0.423315	2.14696	7
TCGA-NJ-A55R-01A-11R-A262-07	1.83816	-0.121637	-0.019177	0.416061	2.11341	7
TCGA-J2-8192-01A-11R-2241-07	1.82006	-0.232491	-0.364382	0.243181	1.46637	5
TCGA-38-4630-01A-01R-1206-07	1.63665	-0.094013	-0.065452	0.331901	1.80908	6
TCGA-05-4244-01A-01R-1107-07	1.83768	-0.173841	-0.273871	0.407729	1.7977	6
TCGA-64-5778-01A-01R-1628-07	2.28078	-0.148052	0.0481929	0.0221144	2.20303	7
TCGA-95-7039-01A-11R-1949-07	1.97386	-0.124421	-0.043592	0.193839	1.99968	7
TCGA-50-6590-01A-12R-1858-07	2.02979	-0.26216	-0.293675	0.0140639	1.48802	5
TCGA-MP-A5C7-01A-11R-A262-07	1.75998	-0.0947237	-0.0223659	0.32921	1.9721	7
TCGA-50-5936-01A-11R-1628-07	1.68037	-0.196302	-0.348303	0.467848	1.60361	5
TCGA-33-4547-01A-01R-1201-07	1.55204	-0.134679	-0.166784	0.331377	1.58195	5
TCGA-98-A53D-01A-32R-A262-07	1.88953	-0.23818	-0.327721	0.234896	1.55853	5
TCGA-77-7465-01A-11R-2045-07	1.77272	-0.125179	-0.0445115	0.109158	1.71219	6
TCGA-33-AAS8-01A-11R-A405-07	1.55213	-0.0403978	0.0822854	0.270344	1.86436	6
TCGA-43-7657-01A-31R-2125-07	2.03833	-0.12881	-0.0946107	0.51471	2.32962	8
TCGA-43-6143-01A-11R-1820-07	1.63068	-0.0636201	-0.000582597	0.400512	1.96699	7
TCGA-85-A53L-01A-21R-A26W-07	1.38794	-0.0588198	-0.00967966	0.361188	1.68062	6
TCGA-22-5474-01A-01R-1635-07	2.10295	-0.206334	-0.109263	0.0432823	1.83064	6
TCGA-77-8144-01A-11R-2247-07	1.55822	-0.097451	-0.0678023	0.288192	1.68116	6
TCGA-21-1076-01A-01R-0692-07	1.89937	-0.23802	-0.291047	0.134954	1.50525	5
TCGA-60-2712-01A-01R-0851-07	1.91385	-0.224783	-0.248464	0.190282	1.63089	5
TCGA-18-3411-01A-01R-0980-07	1.43525	-0.134173	-0.199884	0.283878	1.38507	5
TCGA-56-8307-01A-11R-2296-07	1.90549	-0.125027	-0.0514639	0.139493	1.86849	6
TCGA-51-4080-01A-01R-1100-07	1.57284	-0.066231	-0.00864216	0.306411	1.80438	6
TCGA-77-A5G8-01B-11R-A27Q-07	1.53786	-0.149026	-0.203247	0.235571	1.42116	5
TCGA-85-A511-01A-21R-A262-07	1.76513	-0.156853	-0.122251	0.315639	1.80167	6
TCGA-77-6845-01A-11R-1949-07	1.24162	-0.0468713	-0.056863	0.432727	1.57062	5
TCGA-85-8070-01A-11R-2247-07	1.55999	-0.0395572	0.183476	0.127567	1.83148	6
TCGA-43-5668-01A-01R-1635-07	1.93157	-0.213526	-0.215551	0.115965	1.61846	5
TCGA-85-8277-01A-11R-2296-07	1.81556	-0.0967417	0.0387982	0.203055	1.96068	7
TCGA-39-5030-01A-01R-1443-07	1.86784	-0.215636	-0.200088	0.152384	1.60451	5
TCGA-33-AASD-01A-11R-A405-07	1.803	-0.111895	-0.0421806	0.334476	1.9834	7
TCGA-66-2792-01A-01R-0980-07	1.56058	-0.103679	-0.0785964	0.272861	1.65117	6
TCGA-22-0940-01A-01R-0692-07	1.92696	-0.156136	-0.0653915	-0.00147336	1.70396	6
TCGA-58-8393-01A-11R-2326-07	1.8906	-0.212124	-0.242839	0.0874608	1.52309	5
TCGA-68-7757-01B-11R-2296-07	1.75424	-0.157096	-0.195156	0.466952	1.86894	6
TCGA-21-5783-01A-41R-2187-07	1.65011	-0.132262	-0.163179	0.458918	1.81358	6
TCGA-60-2698-01A-01R-0851-07	1.89696	-0.192439	-0.26917	0.388092	1.82344	6
TCGA-O2-A52S-01A-11R-A262-07	1.61877	-0.12598	-0.114598	0.211537	1.58973	5
TCGA-77-A5FZ-01A-31R-A27Q-07	1.83176	-0.234049	-0.311822	0.234528	1.52042	5
TCGA-98-8023-01A-11R-2247-07	1.84452	-0.159249	-0.157164	0.319504	1.84761	6
TCGA-77-8138-01A-11R-2247-07	1.72884	-0.179881	-0.272697	0.408202	1.68447	6
TCGA-63-A5MH-01A-12R-A27Q-07	1.37789	-0.0693411	0.0250472	0.0464319	1.38002	5
TCGA-60-2704-01A-11R-2045-07	1.64755	-0.24295	-0.422434	0.313638	1.2958	4
TCGA-66-2771-01A-01R-0980-07	1.64467	-0.193045	-0.275992	0.27111	1.44674	5
TCGA-85-8287-01A-11R-2296-07	1.86721	-0.156772	-0.116423	0.371425	1.96544	7
TCGA-05-5425-01A-02R-1628-07	2.14284	-0.216496	-0.192455	0.143922	1.87781	6
TCGA-05-4384-01A-01R-1755-07	1.72166	-0.189555	-0.357288	0.508907	1.68372	6
TCGA-62-8397-01A-11R-2326-07	2.15334	-0.193119	-0.244475	0.500454	2.2162	7
TCGA-05-5429-01A-01R-1628-07	1.89271	-0.0949181	-0.0417241	0.604208	2.36028	8
TCGA-55-6984-01A-11R-1949-07	1.85692	-0.108547	-0.0764858	0.631351	2.30324	8
TCGA-55-A48X-01A-11R-A24H-07	2.16075	-0.176161	-0.133002	0.384219	2.2358	7
TCGA-64-1678-01A-01R-0946-07	1.17995	0.0197395	0.133973	0.463293	1.79695	6
TCGA-44-6775-01C-02R-A277-07	1.51813	-0.110008	-0.119441	0.198574	1.48725	5
TCGA-99-8025-01A-11R-2241-07	1.96671	-0.13391	-0.111061	0.445969	2.16771	7
TCGA-55-8301-01A-11R-2287-07	2.1702	-0.224787	-0.147544	0.0169033	1.81477	6
TCGA-78-7150-01A-21R-2039-07	1.64721	-0.0895832	-0.0426498	0.40388	1.91885	6
TCGA-35-4123-01A-01R-1107-07	1.87058	-0.207514	-0.193646	0.102394	1.57182	5
TCGA-86-8280-01A-11R-2287-07	2.3032	-0.221693	-0.191956	0.237097	2.12664	7
TCGA-44-7669-01A-21R-2066-07	1.80606	-0.157983	-0.18178	0.327626	1.79393	6
TCGA-49-AARO-01A-12R-A41B-07	2.02513	-0.257402	-0.357316	0.22776	1.63817	5
TCGA-78-7159-01A-11R-2039-07	1.52984	-0.139588	-0.128987	0.242055	1.50332	5
TCGA-97-A4M1-01A-11R-A24X-07	2.23223	-0.195038	-0.239805	0.405534	2.20292	7
TCGA-55-A4DF-01A-11R-A24H-07	2.15487	-0.186126	-0.0984992	0.0459273	1.91617	6
TCGA-44-A4SS-01A-11R-A24X-07	2.16961	-0.217877	-0.192186	0.0729725	1.83252	6
TCGA-49-4514-01A-21R-1858-07	1.83876	-0.0670111	0.0819418	0.309616	2.1633	7
TCGA-50-5939-01A-11R-1628-07	1.91074	-0.238691	-0.377316	0.466443	1.76118	6
TCGA-05-4415-01A-22R-1858-07	1.38255	-0.0947116	-0.0978113	0.289938	1.47997	5
TCGA-44-2668-01A-01R-0946-07	1.90217	-0.203193	-0.229009	0.0874703	1.55744	5
TCGA-67-6216-01A-11R-1755-07	1.9318	-0.198588	-0.248121	0.264998	1.75009	6
TCGA-MP-A4SV-01A-11R-A24X-07	1.9835	-0.161299	-0.100792	0.220886	1.9423	6
TCGA-80-5611-01A-01R-1628-07	1.9581	-0.239971	-0.303638	0.0119456	1.42643	5
TCGA-55-6981-01A-11R-1949-07	1.71372	-0.162229	-0.221752	0.334026	1.66377	6
TCGA-55-A494-01A-11R-A24X-07	1.27993	-0.018558	0.0673245	0.400109	1.72881	6
TCGA-95-8039-01A-11R-2241-07	2.07686	-0.176159	-0.172614	0.371864	2.09995	7
TCGA-50-8459-01A-11R-2326-07	1.92306	-0.278072	-0.468267	0.419616	1.59634	5
TCGA-55-8507-01A-11R-2403-07	1.72428	-0.144149	-0.223716	0.450043	1.80645	6
TCGA-55-6975-01A-11R-1949-07	1.5643	-0.101604	-0.13932	0.598253	1.92163	6
TCGA-78-7536-01A-11R-2066-07	1.53752	-0.143165	-0.228529	0.261055	1.42688	5
TCGA-38-4628-01A-01R-1206-07	1.8425	-0.198172	-0.339526	0.463786	1.76859	6
TCGA-55-8299-01A-11R-2287-07	1.90084	-0.217988	-0.237542	0.049085	1.49439	5
TCGA-38-A44F-01A-11R-A24H-07	2.1811	-0.231828	-0.248767	0.337156	2.03766	7
TCGA-38-7271-01A-11R-2039-07	1.87054	-0.192798	-0.201512	0.262312	1.73854	6
TCGA-44-2662-01B-02R-A277-07	1.06398	-0.138345	-0.303364	0.268088	0.890359	3
TCGA-37-3792-01A-01R-0980-07	1.67319	-0.248365	-0.356223	0.0248884	1.09349	4
TCGA-85-8353-01A-21R-2296-07	1.83611	-0.130099	-0.101533	0.450804	2.05529	7
TCGA-21-1075-01A-01R-0692-07	1.0774	-0.0186746	0.0155479	0.342568	1.41684	5
TCGA-21-1077-01A-01R-0692-07	1.6568	-0.15154	-0.212885	0.472476	1.76485	6
TCGA-43-A56V-01A-11R-A26W-07	1.20289	-0.10366	-0.166879	0.414823	1.34718	4
TCGA-33-AASI-01A-22R-A405-07	2.00439	-0.0721072	0.159777	0.137744	2.22981	7
TCGA-96-8170-01A-11R-2296-07	1.57935	-0.148145	-0.265207	0.519255	1.68525	6
TCGA-22-1011-01A-01R-0692-07	1.70487	-0.167548	-0.152281	0.330522	1.71556	6
TCGA-34-5232-01A-21R-1820-07	1.66399	-0.125811	-0.0606777	0.304394	1.7819	6
TCGA-85-8666-01A-11R-2403-07	1.39506	-0.174034	-0.307586	0.388466	1.30191	4
TCGA-66-2789-01A-01R-0980-07	1.83512	-0.169375	-0.217317	0.408376	1.8568	6
TCGA-66-2790-01A-01R-0980-07	1.90707	-0.127408	-0.0515926	0.216816	1.94489	6
TCGA-60-2715-01A-01R-0851-07	1.93771	-0.241502	-0.355601	0.359614	1.70022	6
TCGA-63-A5ML-01A-31R-A27Q-07	1.83527	-0.0983276	0.0249336	0.105194	1.86707	6
TCGA-22-4593-01A-21R-1820-07	1.4385	-0.0670088	-0.0992938	0.597469	1.86966	6
TCGA-21-5782-01A-01R-1635-07	1.80077	-0.153158	-0.143735	0.486948	1.99083	7
TCGA-56-A5DR-01A-11R-A27Q-07	1.50872	-0.125417	-0.131583	0.209648	1.46137	5
TCGA-33-AASL-01A-11R-A405-07	1.65277	-0.0926363	0.00678935	0.193134	1.76006	6
TCGA-34-2596-01A-01R-0851-07	1.62055	-0.118444	-0.0770933	0.198239	1.62325	5
TCGA-58-A46J-01A-11R-A24H-07	1.71139	-0.161624	-0.224794	0.358599	1.68357	6
TCGA-90-7964-01A-21R-2187-07	1.45375	-0.154794	-0.313626	0.380374	1.36571	5
TCGA-96-A4JL-01A-11R-A24Z-07	1.95374	-0.132945	-0.0172251	0.107104	1.91068	6
TCGA-22-5491-01A-01R-1635-07	1.37406	-0.0697016	-0.0444687	0.334926	1.59482	5
TCGA-85-7843-01A-11R-2125-07	1.58947	-0.165071	-0.237955	0.362923	1.54936	5
TCGA-56-7823-01B-11R-2247-07	1.33821	-0.0253098	0.0438627	0.323422	1.68019	6
TCGA-56-7222-01A-11R-2045-07	1.50899	-0.0521415	-0.0392408	0.567507	1.98512	7
TCGA-18-3416-01A-01R-0980-07	1.7913	-0.106189	0.105555	-0.26545	1.52522	5
TCGA-77-8146-01A-11R-2247-07	1.82616	-0.156412	-0.208004	0.398229	1.85997	6
TCGA-85-7950-01A-11R-2187-07	1.90854	-0.121975	0.0180319	0.0792898	1.88388	6
TCGA-22-1000-01A-01R-A32Z-07	1.94585	-0.26739	-0.379799	0.230152	1.52881	5
TCGA-63-A5MP-01A-11R-A26W-07	1.77327	-0.146817	-0.0676827	-0.00246601	1.55631	5
TCGA-18-4721-01A-01R-1443-07	1.73638	-0.140695	-0.0668496	0.104001	1.63284	5
TCGA-96-7545-01A-21R-2045-07	1.77755	-0.147815	-0.176123	0.414335	1.86794	6
TCGA-L3-A524-01A-11R-A262-07	1.49444	-0.0906274	-0.0927841	0.3699	1.68093	6
TCGA-56-7221-01A-11R-2045-07	1.52585	-0.0594865	-0.0451432	0.537065	1.95828	7
TCGA-22-4595-01A-01R-1201-07	1.70348	-0.183338	-0.304225	0.406471	1.62239	5
TCGA-60-2714-01A-01R-0851-07	1.99666	-0.169165	-0.111042	0.0474929	1.76395	6
TCGA-49-4506-01A-01R-1206-07	1.83477	-0.100727	0.00122493	0.301742	2.03701	7
TCGA-69-7978-01A-11R-2187-07	1.96291	-0.278093	-0.352443	-0.0298399	1.30253	4
TCGA-55-6972-01A-11R-1949-07	1.55886	0.00171292	0.135656	0.526436	2.22267	7
TCGA-86-8056-01A-11R-2241-07	1.84609	-0.19201	-0.301414	0.422182	1.77485	6
TCGA-62-A46Y-01A-11R-A24H-07	1.97455	-0.212707	-0.276722	0.263633	1.74876	6
TCGA-75-7025-01A-12R-1949-07	2.12492	-0.186415	-0.202283	0.376064	2.11228	7
TCGA-78-7158-01A-11R-2039-07	1.9776	-0.127487	-0.136841	0.456951	2.17022	7
TCGA-91-A4BC-01A-11R-A24H-07	1.89887	-0.140759	-0.0226259	0.142539	1.87802	6
TCGA-55-7815-01A-11R-2170-07	1.4584	-0.128394	-0.194252	0.337017	1.47277	5
TCGA-73-A9RS-01A-11R-A41B-07	1.88566	-0.0732752	0.0673296	0.282621	2.16234	7
TCGA-86-8075-01A-11R-2241-07	1.91786	-0.23881	-0.319544	0.21104	1.57055	5
TCGA-55-7283-01A-11R-2039-07	2.08569	-0.142008	-0.137241	0.349896	2.15634	7
TCGA-55-1596-01A-01R-0946-07	2.14331	-0.143591	-0.0114641	0.329068	2.31732	8
TCGA-86-8073-01A-11R-2241-07	1.91444	-0.170618	-0.270834	0.523418	1.9964	7
TCGA-55-A48Z-01A-12R-A24X-07	2.26814	-0.221209	-0.200237	0.16998	2.01667	7
TCGA-67-6217-01A-11R-1755-07	2.28842	-0.185673	-0.131871	0.315525	2.2864	8
TCGA-49-6761-01A-31R-1949-07	1.84954	-0.154308	-0.0794867	0.000703935	1.61645	5
TCGA-75-6212-01A-11R-1755-07	2.06506	-0.186275	-0.224068	0.427598	2.08231	7
TCGA-78-8655-01A-11R-2403-07	1.92867	-0.202706	-0.271954	0.300317	1.75433	6
TCGA-78-7535-01A-11R-2066-07	1.74128	-0.15018	-0.290649	0.390881	1.69134	6
TCGA-18-3412-01A-01R-0980-07	1.637	-0.134055	-0.143532	0.335878	1.6953	6
TCGA-94-8491-01A-11R-2326-07	1.77233	-0.113548	-0.0917743	0.467728	2.03474	7
TCGA-77-7335-01A-11R-2045-07	1.9137	-0.204437	-0.178014	0.0132354	1.54448	5
TCGA-79-5596-01A-31R-1949-07	1.36894	-0.0506639	-0.0241008	0.471964	1.76614	6
TCGA-33-6738-01A-11R-1949-07	1.64598	-0.103038	-0.0609526	0.431043	1.91304	6
TCGA-O2-A52V-01A-31R-A262-07	1.46758	-0.160414	-0.250616	0.337018	1.39357	5
TCGA-39-5029-01A-01R-1443-07	1.91555	-0.193477	-0.140891	0.141072	1.72225	6
TCGA-85-8352-01A-31R-2326-07	1.60351	-0.058857	0.0488805	0.311937	1.90547	6
TCGA-77-8139-01A-11R-2247-07	1.71178	-0.112291	-0.0529476	0.429054	1.9756	7
TCGA-90-7769-01A-11R-2125-07	1.16357	-0.0459983	-0.0428011	0.347005	1.42177	5
TCGA-90-A4EE-01A-11R-A24Z-07	2.01129	-0.197025	-0.152403	0.0239986	1.68586	6
TCGA-63-A5MS-01A-11R-A26W-07	2.00464	-0.186306	-0.182637	0.332619	1.96831	7
TCGA-60-2726-01A-01R-0851-07	1.8933	-0.0730327	0.0805887	0.322866	2.22372	7
TCGA-55-6978-01A-11R-1949-07	1.95814	-0.215281	-0.180028	-0.129332	1.4335	5
TCGA-85-8350-01A-11R-2296-07	2.00686	-0.162997	-0.190626	0.507746	2.16099	7
TCGA-21-1082-01A-01R-0692-07	1.75807	-0.127724	-0.110637	0.449105	1.96882	7
TCGA-70-6722-01A-11R-1820-07	1.88898	-0.23432	-0.291312	0.104105	1.46746	5
TCGA-62-A472-01A-11R-A24H-07	1.89481	-0.153434	-0.155619	0.24914	1.8349	6
TCGA-86-8281-01A-11R-2287-07	1.67243	-0.138485	-0.181661	0.597698	1.94999	6
TCGA-93-A4JO-01A-21R-A24X-07	1.9701	-0.203894	-0.222989	0.240473	1.78369	6
TCGA-44-2666-01B-02R-A277-07	1.70383	-0.0782055	0.0173215	0.395435	2.03838	7
TCGA-78-7155-01A-11R-2039-07	1.17373	-0.0306625	-0.0368104	0.348515	1.45477	5
TCGA-64-5781-01A-01R-1628-07	1.90889	-0.124523	0.0167937	0.13873	1.93989	6
TCGA-55-6985-01A-11R-1949-07	1.98212	-0.197954	-0.202561	0.210347	1.79196	6
TCGA-86-A4D0-01A-11R-A24H-07	1.53978	-0.0428525	0.0482498	0.372089	1.91726	6
TCGA-MN-A4N4-01A-12R-A24X-07	1.96426	-0.183299	-0.245004	0.486089	2.02205	7
TCGA-05-4396-01A-21R-1858-07	2.11292	-0.116619	-0.0266642	0.479158	2.4488	8
TCGA-05-4403-01A-01R-1206-07	2.10054	-0.226828	-0.31862	0.431604	1.9867	7
TCGA-64-1677-01A-01R-0946-07	2.02508	-0.109075	0.0433469	0.260992	2.22035	7
TCGA-MN-A4N1-01A-11R-A24X-07	1.69986	-0.105218	-0.112792	0.451574	1.93343	6
TCGA-44-7671-01A-11R-2066-07	1.60678	-0.119627	-0.183648	0.545291	1.84879	6
TCGA-55-1594-01A-01R-0946-07	1.69346	-0.142375	-0.156985	0.315271	1.70937	6
TCGA-55-7910-01A-11R-2170-07	1.25239	-0.0877524	-0.0917311	0.38349	1.4564	5
TCGA-55-8092-01A-11R-2241-07	2.4141	-0.175875	-0.00646333	0.165806	2.39757	8
TCGA-78-7154-01A-11R-2039-07	1.79162	-0.0522373	0.0252927	0.44629	2.21096	7
TCGA-86-8074-01A-11R-2241-07	2.08263	-0.226211	-0.278162	0.223851	1.8021	6
TCGA-77-7139-01A-11R-2045-07	1.45638	-0.0539874	0.0566948	0.206722	1.66581	6
TCGA-58-8386-01A-11R-2296-07	1.80388	-0.200892	-0.347451	0.305902	1.56144	5
TCGA-22-1002-01A-01R-0692-07	1.87844	-0.166301	-0.192515	0.30857	1.82819	6
TCGA-60-2697-01A-11R-2125-07	1.95362	-0.181765	-0.175902	0.371749	1.9677	7
TCGA-56-7822-01A-11R-2125-07	1.53131	-0.136467	-0.229434	0.440435	1.60585	5
TCGA-85-6798-01A-11R-1949-07	1.45951	-0.093802	-0.0983907	0.412878	1.6802	6
TCGA-56-8629-01A-11R-2403-07	1.68826	-0.11414	-0.102634	0.372258	1.84375	6
TCGA-43-6770-01A-11R-1820-07	1.52286	-0.158847	-0.259251	0.339681	1.44444	5
TCGA-56-A62T-01A-11R-A405-07	1.59328	-0.133086	-0.181533	0.379476	1.65813	6
TCGA-94-8490-01A-11R-2326-07	1.17544	-0.00425421	0.0802618	0.379545	1.63099	5
TCGA-77-8153-01A-11R-2403-07	1.12732	-0.0100265	0.0596593	0.45588	1.63284	5
TCGA-92-7340-01A-21R-2045-07	1.626	-0.155684	-0.179821	0.24729	1.53778	5
TCGA-60-2706-01A-01R-0851-07	1.8498	-0.168835	-0.177708	0.130623	1.63388	5
TCGA-85-8582-01A-21R-2403-07	1.72286	-0.172914	-0.200876	0.364729	1.7138	6
TCGA-NC-A5HM-01A-12R-A26W-07	1.98715	-0.0976458	0.079147	0.120804	2.08946	7
TCGA-56-7731-01A-11R-2125-07	1.73521	-0.194406	-0.302359	0.353579	1.59203	5
TCGA-92-8065-01A-11R-2247-07	1.50987	-0.210583	-0.334872	0.288651	1.25307	4
TCGA-39-5034-01A-01R-1443-07	1.72564	-0.0962962	0.00605097	0.297973	1.93337	6
TCGA-37-4130-01A-01R-1100-07	1.6467	-0.113945	0.0219185	0.011667	1.56634	5
TCGA-85-A513-01A-12R-A26W-07	2.02754	-0.198011	-0.164214	0.216409	1.88173	6
TCGA-85-8584-01A-11R-2403-07	2.2684	-0.145119	0.046152	0.111156	2.28059	8
TCGA-43-6773-01A-41R-1949-07	1.8627	-0.169406	-0.162271	0.352014	1.88304	6
TCGA-85-A4QR-01A-11R-A24Z-07	1.32485	-0.0375389	0.0595108	0.33997	1.68679	6
TCGA-J2-A4AE-01A-21R-A24H-07	2.30165	-0.166986	-0.0954384	0.320327	2.35956	8
TCGA-44-7659-01A-11R-2066-07	1.96228	-0.172921	-0.203128	0.520582	2.10681	7
TCGA-44-6148-01A-11R-1755-07	1.76496	-0.174937	-0.26692	0.428944	1.75205	6
TCGA-56-8625-01A-11R-2403-07	1.89109	-0.268695	-0.392485	0.149894	1.3798	5
TCGA-33-A5GW-01A-11R-A27Q-07	1.36509	-0.0800091	-0.0789285	0.270483	1.47664	5
TCGA-66-2785-01A-01R-0851-07	2.01619	-0.207146	-0.129207	0.0512296	1.73107	6
TCGA-85-8481-01A-11R-2326-07	1.81719	-0.17836	-0.221698	0.41977	1.8369	6
TCGA-66-2770-01A-01R-0851-07	1.85323	-0.197409	-0.200818	0.0822129	1.53721	5
TCGA-56-8083-01A-11R-2247-07	1.51576	-0.0474596	-0.0200181	0.524787	1.97307	7
TCGA-92-8063-01A-11R-2247-07	1.62277	-0.174703	-0.276125	0.28658	1.45853	5
TCGA-96-7544-01A-11R-2045-07	1.43201	-0.162045	-0.258659	0.239163	1.25047	4
TCGA-18-3406-01A-01R-0980-07	1.89897	-0.171944	-0.157426	0.30461	1.87421	6
TCGA-63-A5MI-01A-12R-A27Q-07	1.42876	-0.0422695	0.0146361	0.477642	1.87877	6
TCGA-67-3773-01A-01R-0946-07	2.13464	-0.202513	-0.207912	0.278952	2.00317	7
TCGA-NJ-A4YF-01A-12R-A262-07	1.5124	-0.132375	-0.183136	0.482286	1.67918	6
TCGA-78-7149-01A-11R-2039-07	1.91814	-0.0926799	-0.0253189	0.574379	2.37452	8
TCGA-44-7667-01A-31R-2066-07	1.38117	-0.0941694	-0.14267	0.40882	1.55315	5
TCGA-75-6214-01A-41R-1949-07	1.90455	-0.156281	-0.0943991	0.100726	1.75459	6
TCGA-64-5774-01A-01R-1628-07	1.44325	-0.0774746	-0.0491677	0.446113	1.76272	6
TCGA-44-3917-01A-01R-A278-07	1.40643	-0.0952586	-0.113672	0.34159	1.53909	5
TCGA-J2-A4AG-01A-11R-A24H-07	1.82474	-0.163567	-0.186976	0.337108	1.8113	6
TCGA-55-8096-01A-11R-2241-07	1.71087	-0.234037	-0.432234	0.345148	1.38975	5
TCGA-MP-A4TF-01A-11R-A262-07	2.0958	-0.160463	-0.042801	0.187953	2.08049	7
TCGA-75-6211-01A-11R-1755-07	1.45127	-0.0849208	-0.070757	0.429271	1.72486	6
TCGA-86-A4P7-01A-11R-A24X-07	2.00945	-0.204859	-0.251318	0.397295	1.95057	7
TCGA-44-4112-01B-06R-A277-07	1.51358	-0.0820084	-0.0722523	0.270725	1.63004	5
TCGA-86-8669-01A-11R-2403-07	1.8399	-0.171199	-0.180793	0.369208	1.85712	6
TCGA-55-6983-01A-11R-1949-07	1.78297	-0.11575	-0.100083	0.507899	2.07503	7
TCGA-50-5941-01A-11R-1755-07	2.14753	-0.242106	-0.243196	0.0758931	1.73812	6
TCGA-55-7913-01B-11R-2241-07	1.51174	-0.0641498	-0.0410018	0.515312	1.9219	6
TCGA-97-8171-01A-11R-2287-07	2.05459	-0.0761265	-0.0211723	0.568383	2.52568	8
TCGA-55-8204-01A-11R-2241-07	1.70647	-0.16735	-0.181419	0.268686	1.62639	5
TCGA-05-4405-01A-21R-1858-07	1.67285	-0.159316	-0.265258	0.490713	1.73899	6
TCGA-64-5779-01A-01R-1628-07	1.75024	-0.0625983	0.0903849	0.427774	2.2058	7
TCGA-62-8398-01A-11R-2326-07	1.91342	-0.158784	-0.138625	0.218414	1.83443	6
TCGA-67-3774-01A-01R-0946-07	2.11099	-0.173554	-0.149957	0.332158	2.11964	7
TCGA-50-5055-01A-01R-1628-07	1.99783	-0.172086	-0.138467	0.403031	2.09031	7
TCGA-05-5423-01A-01R-1628-07	1.81815	-0.194853	-0.281262	0.314497	1.65653	6
TCGA-97-7553-01A-21R-2039-07	1.85575	-0.244654	-0.390391	0.269484	1.49018	5
TCGA-91-8496-01A-11R-2403-07	1.85879	-0.200234	-0.319732	0.388811	1.72763	6
TCGA-78-7156-01A-11R-2039-07	1.77894	-0.0749706	-0.0124435	0.468955	2.16048	7
TCGA-MP-A4T9-01A-11R-A24X-07	1.82379	-0.186106	-0.256742	0.302198	1.68314	6
TCGA-05-4426-01A-01R-1206-07	1.99922	-0.216516	-0.319396	0.363431	1.82674	6
TCGA-67-3771-01A-01R-0946-07	1.76395	-0.207208	-0.315593	0.318514	1.55967	5
TCGA-95-A4VK-01A-11R-A262-07	1.99033	-0.131271	-0.070028	0.453435	2.24246	7
TCGA-55-7726-01A-11R-2170-07	1.62672	-0.156967	-0.245419	0.399405	1.62374	5
TCGA-95-7948-01A-11R-2187-07	2.10161	-0.111098	-0.0490463	0.521492	2.46296	8
TCGA-78-7166-01A-12R-2066-07	1.85164	-0.0804567	0.033271	0.465854	2.27031	8
TCGA-44-6775-01A-11R-1858-07	1.90154	-0.259821	-0.39625	0.243383	1.48885	5
TCGA-55-6979-01A-11R-1949-07	1.9585	-0.251127	-0.275069	-0.0588655	1.37344	5
TCGA-55-7284-01B-11R-2241-07	2.05451	-0.17937	-0.226757	0.405098	2.05348	7
TCGA-49-4487-01A-21R-1858-07	1.90814	-0.131993	-0.0673876	0.280297	1.98906	7
TCGA-L9-A8F4-01A-11R-A39D-07	1.80027	-0.198293	-0.241585	0.260843	1.62123	5
TCGA-05-4433-01A-22R-1858-07	2.20317	-0.221048	-0.257188	0.338148	2.06308	7
TCGA-53-7813-01A-11R-2170-07	1.80647	-0.0472458	0.152927	0.308938	2.22109	7
TCGA-49-6742-01A-11R-1858-07	2.01732	-0.0791208	0.01617	0.455224	2.4096	8
TCGA-78-8660-01A-11R-2403-07	1.77957	-0.174654	-0.189231	0.1281	1.54379	5
TCGA-49-6743-01A-11R-1858-07	1.48228	-0.167694	-0.281512	0.30059	1.33366	4
TCGA-91-6840-01A-11R-1949-07	2.04164	-0.145395	-0.079433	0.334732	2.15154	7
TCGA-44-2656-01B-06R-A277-07	1.67033	-0.110226	-0.0302891	0.0413652	1.57118	5
TCGA-75-5146-01A-01R-1628-07	1.85747	-0.128931	-0.120109	0.529762	2.13819	7
TCGA-97-A4M3-01A-11R-A24X-07	1.67359	-0.132197	-0.186492	0.530188	1.88509	6
TCGA-91-6848-01A-11R-1949-07	1.75943	-0.162589	-0.193209	0.194803	1.59844	5
TCGA-NJ-A4YG-01A-22R-A262-07	2.11299	-0.180783	-0.176661	0.319566	2.07511	7
TCGA-44-6146-01B-04R-A277-07	1.48119	-0.0354621	0.0196084	0.500776	1.96611	7
TCGA-05-4418-01A-01R-1206-07	1.97483	-0.203745	-0.197249	0.255576	1.82942	6
TCGA-55-7576-01A-11R-2066-07	1.95467	-0.181822	-0.235926	0.40821	1.94513	6
TCGA-44-4112-01A-01R-1107-07	1.7558	-0.142909	-0.198191	0.342777	1.75747	6
TCGA-97-8174-01A-11R-2287-07	1.95495	-0.202872	-0.219986	0.23276	1.76486	6
TCGA-50-5933-01A-11R-1755-07	1.88323	-0.25186	-0.391923	0.0672999	1.30674	4
TCGA-86-8054-01A-11R-2241-07	1.29983	-0.0721029	-0.149365	0.527219	1.60558	5
TCGA-95-7562-01A-11R-2241-07	1.97186	-0.166832	-0.148463	0.176456	1.83302	6
TCGA-97-7938-01A-11R-2170-07	1.85445	-0.141551	-0.147248	0.410163	1.97581	7
TCGA-71-6725-01A-11R-1858-07	1.98885	-0.13807	-0.182547	0.489628	2.15786	7
TCGA-62-A46R-01A-11R-A24H-07	1.95563	-0.163584	-0.13821	0.390166	2.044	7
TCGA-69-7761-01A-11R-2170-07	2.22678	-0.188597	-0.0921646	0.1918	2.13782	7
TCGA-55-8203-01A-11R-2241-07	1.84735	-0.141187	-0.0958057	0.352097	1.96245	7
TCGA-50-5930-01A-11R-1755-07	1.81478	-0.180618	-0.229019	0.397264	1.8024	6
TCGA-49-6744-01A-11R-1858-07	1.93517	-0.224938	-0.274433	0.257411	1.69321	6
TCGA-55-6642-01A-11R-1858-07	1.75869	-0.172459	-0.191641	0.466595	1.86118	6
TCGA-75-7031-01A-11R-1949-07	2.04799	-0.165419	-0.0860126	0.120079	1.91664	6
TCGA-55-8512-01A-11R-2403-07	1.88618	-0.1592	-0.218376	0.484611	1.99321	7
TCGA-83-5908-01A-21R-2287-07	2.02863	-0.138914	0.065288	-0.239251	1.71575	6
TCGA-MP-A4TA-01A-21R-A24X-07	2.08977	-0.178596	-0.103767	0.0745884	1.882	6
TCGA-MP-A4TC-01A-11R-A24X-07	1.99974	-0.228212	-0.255949	0.0466145	1.5622	5
TCGA-55-5899-01A-11R-1628-07	1.94655	-0.157243	-0.105713	0.236659	1.92025	6
TCGA-44-6778-01A-11R-1858-07	1.9103	-0.229312	-0.297107	0.158974	1.54286	5
TCGA-78-7220-01A-11R-2039-07	1.52866	-0.0670172	-0.0314488	0.362367	1.79256	6
TCGA-44-A47B-01A-11R-A24H-07	1.77089	-0.135553	-0.137851	0.216576	1.71406	6
TCGA-MP-A4T6-01A-32R-A262-07	2.15205	-0.160792	-0.0580785	0.216644	2.14982	7
TCGA-49-AAQV-01A-11R-A39D-07	1.96252	-0.156171	-0.11192	0.244864	1.93929	6
TCGA-L9-A5IP-01A-21R-A39D-07	1.53921	-0.106845	-0.102767	0.381147	1.71075	6
TCGA-44-6145-01A-11R-1755-07	2.03525	-0.207443	-0.172225	0.0564583	1.71204	6
TCGA-91-6831-01A-11R-1858-07	1.72362	-0.185341	-0.260412	0.206698	1.48457	5
TCGA-55-8620-01A-11R-2403-07	1.95214	-0.132881	-0.0240027	0.336885	2.13214	7
TCGA-49-AARR-01A-11R-A41B-07	2.05193	-0.209743	-0.244432	0.300353	1.89811	6
TCGA-50-7109-01A-11R-2039-07	1.79341	-0.111967	-0.0155091	0.232786	1.89872	6
TCGA-05-4382-01A-01R-1206-07	1.85308	-0.271878	-0.44921	0.276976	1.40896	5
TCGA-55-8094-01A-11R-2241-07	1.66673	-0.0541201	0.0844739	0.336699	2.03379	7
TCGA-05-4402-01A-01R-1206-07	1.89223	-0.210731	-0.288526	0.343365	1.73634	6
TCGA-50-5066-02A-11R-2090-07	1.88265	-0.148128	-0.166581	0.450894	2.01884	7
TCGA-50-5068-01A-01R-1628-07	1.88313	-0.154661	-0.131493	0.333271	1.93025	6
TCGA-55-6712-01A-11R-1858-07	2.112	-0.182541	-0.11422	0.0772663	1.89251	6
