# Supplementary material for: Expression of Microtubule-Associated Proteins in Relation to Prognosis and Efficacy of Immunotherapy in Non-Small Cell Lung Cancer
Source: Front Oncol. 2021 Oct 1;11:680402. doi: 10.3389/fonc.2021.680402 (PMC8517487; doi:10.3389/fonc.2021.680402)
Supplement: Supplementary file 3 [file DataSheet_3.zip › Supplementary Material 3.XLSX]

## Sheet: 5、原始矩阵文件，行名是基因名，列名是样本名 
id	TCGA-56-7222-11A-01R-2045-07	TCGA-91-6831-11A-02R-1858-07	TCGA-49-4512-11A-01R-1858-07	TCGA-44-6145-11A-01R-1858-07	TCGA-91-6828-11A-01R-1858-07	TCGA-22-5481-11A-01R-1949-07	TCGA-58-8386-11A-01R-2296-07	TCGA-56-8309-11A-01R-2296-07	TCGA-55-6982-11A-01R-1949-07	TCGA-55-6975-11A-01R-1949-07	TCGA-44-2668-11A-01R-1758-07	TCGA-55-6980-11A-01R-1949-07	TCGA-55-6969-11A-01R-1949-07	TCGA-33-4587-11A-01R-2125-07	TCGA-73-4676-11A-01R-1755-07	TCGA-50-5936-11A-01R-1628-07	TCGA-50-5935-11A-01R-1858-07	TCGA-44-3396-11A-01R-1758-07	TCGA-43-7658-11A-01R-2125-07	TCGA-38-4632-11A-01R-1755-07	TCGA-44-2665-11A-01R-1758-07	TCGA-49-6744-11A-01R-1858-07	TCGA-91-6847-11A-01R-1949-07	TCGA-50-5939-11A-01R-1628-07	TCGA-38-4625-11A-01R-1758-07	TCGA-77-7142-11A-01R-2045-07	TCGA-43-6771-11A-01R-1820-07	TCGA-22-5491-11A-01R-1858-07	TCGA-39-5040-11A-01R-2125-07	TCGA-55-6978-11A-01R-1949-07	TCGA-55-6971-11A-01R-1949-07	TCGA-49-6761-11A-01R-1949-07	TCGA-55-6968-11A-01R-1949-07	TCGA-55-6985-11A-01R-1949-07	TCGA-44-2662-11A-01R-1758-07	TCGA-44-2657-11A-01R-1758-07	TCGA-49-6742-11A-01R-1858-07	TCGA-91-6829-11A-01R-1858-07	TCGA-55-6984-11A-01R-1949-07	TCGA-55-6981-11A-01R-1949-07	TCGA-56-7731-11A-01R-2125-07	TCGA-22-5483-11A-11R-1820-07	TCGA-34-7107-11A-01R-1949-07	TCGA-43-6773-11A-01R-1949-07	TCGA-90-7767-11A-01R-2125-07	TCGA-43-6647-11A-01R-1820-07	TCGA-77-7338-11A-01R-2045-07	TCGA-22-5472-11A-11R-1635-07	TCGA-22-5478-11A-11R-1635-07
MAP1A	0.374094	0.810963	0.77093	1.1692	5.62928	2.09978	1.43749	6.76548	3.70609	0.630896	1.08269	2.16346	1.38127	0.781368	0.496132	1.00201	3.96201	2.46915	2.99077	0.72234	1.2995	1.5557	4.81339	1.40644	0.810187	0.74016	0.786625	0.719819	0.3435	5.19746	0.829892	0.720443	1.44463	2.96293	1.53716	1.26791	3.97384	1.79078	2.40476	1.97072	1.03824	0.966864	3.38748	7.41839	2.06156	1.77901	1.02628	4.29907	1.1495
MAP1B	1.79362	2.04363	1.64655	1.36443	3.90556	1.73585	2.62112	3.94188	2.49514	1.19841	2.67668	1.5606	1.42227	1.16824	1.50874	2.60321	5.76062	3.82949	1.49616	0.58369	4.00391	6.60107	2.56815	3.72055	1.13979	3.49641	2.09048	1.69824	1.45284	3.41113	1.25936	1.92643	1.81186	2.56123	2.11938	1.17319	2.06953	1.70289	1.09103	3.5497	4.80494	1.69628	7.58979	9.01108	3.12859	2.79906	2.77991	5.69243	1.45475
MAP1S	5.75591	7.12769	3.8552	10.3672	10.8986	11.5276	6.69831	7.96301	9.92247	8.34803	17.2579	9.47995	9.41757	4.9155	6.95184	8.49174	10.9912	12.8685	8.70943	5.74295	13.3885	6.4298	9.76629	9.2374	10.8213	5.19219	14.6216	8.00023	4.19416	9.9534	7.35077	9.71495	11.1775	6.97836	10.4825	10.7049	7.1351	11.1485	7.84826	7.77012	16.7027	11.4405	8.71205	10.8985	11.5867	12.5267	6.41419	8.53592	9.22216
MAP2	2.26625	6.36982	3.23034	3.88003	6.11182	3.593	2.24502	4.00826	7.66998	2.13822	1.95069	4.28458	2.41775	3.79736	2.43501	6.20666	6.40185	4.31371	5.82432	1.39604	4.35144	6.29985	6.90533	5.9125	1.88982	6.90997	4.01804	4.66727	4.67152	6.36043	5.39757	4.31753	1.64836	3.79157	4.2359	2.48778	1.96904	2.64914	6.00452	4.78468	6.15437	3.41362	1.5455	3.56908	5.51824	5.09385	5.17941	3.55217	6.6797
MAP4	15.1607	26.641	10.7748	22.3031	24.6768	22.9868	15.5339	27.287	29.8587	17.8938	20.5899	24.1414	19.5613	14.3075	16.8406	27.6675	31.0594	30.2367	23.3776	9.4578	24.375	30.7015	26.3543	28.719	16.1215	25.6954	23.8035	25.7462	13.9804	25.8769	21.1676	21.9733	17.8563	19.7685	28.5285	19.2349	17.4651	19.344	20.6467	24.4057	26.8993	19.2066	23.8392	28.5661	24.5347	29.7479	24.2086	33.23	29.0189
MAP6	1.42337	1.59443	1.89619	2.0692	6.19059	3.4878	2.03581	8.08268	3.95789	1.37002	0.959893	3.68449	2.12113	1.40365	1.24721	1.8609	3.99115	3.4818	5.03094	1.01922	2.04952	2.28732	6.81462	1.75446	2.20207	2.6261	1.37183	2.16315	1.10587	7.80346	1.85003	1.20795	1.49887	3.64041	2.13791	2.24584	4.59943	2.92958	4.05218	2.825	1.7688	1.33403	1.17747	3.91882	3.60727	2.16958	1.88355	3.41191	1.8054
MAP7	8.80356	5.7022	4.98602	5.36918	8.14003	5.23772	4.13633	5.14829	5.28889	6.35247	5.43923	5.32098	5.58729	3.29924	4.09227	6.65002	7.36283	5.76427	6.40778	3.60493	5.26542	6.35802	7.26853	5.65329	3.59405	4.675	4.50842	4.50198	4.61723	7.39565	5.40317	7.10536	5.23784	5.37345	4.0489	4.96949	6.34686	3.81525	5.78801	4.83356	6.39614	5.72174	3.47652	3.83264	4.93072	5.33615	5.3102	5.21847	5.14714
MAP7D2	0.105582	0.0330129	0.24116	0.283991	0.719638	0.147353	0.193976	0.76621	0.386345	0.0262698	0.0498875	0.475126	0.0473649	0.141332	0.110896	0.0963255	0.305737	0.175211	0.234024	0.0543434	0.039129	0.224607	0.282733	0.0371995	0.0426376	0.127738	0.0400508	0.0328757	0.0644553	0.37107	0.127984	0.0775821	0.0980983	0.195458	0.0643043	0.163756	0.552961	0.202739	0.312785	0.577058	0.0823609	0.0558323	0.0829909	0.153892	0.158704	0.110856	0.116281	0.295485	0.0398107
MAP7D1	13.5281	30.6507	10.0577	24.1272	28.688	33.0474	20.613	32.3452	32.1514	18.5597	38.4614	28.1086	26.0184	20.2586	20.6106	27.5842	26.9114	30.7972	32.5924	16.6156	30.0459	20.9011	34.1621	27.2441	21.8704	17.1367	39.4798	26.4871	22.7749	32.386	24.6241	30.7302	28.4356	23.0618	36.112	27.212	16.9628	28.0678	32.4594	30.0011	41.1169	24.9722	25.286	24.047	30.8356	28.235	18.5411	27.9552	35.1817
MAP7D3	0.978694	2.9573	0.887196	1.4967	1.56556	1.67217	1.91494	1.57071	1.94255	1.5616	1.43644	1.4828	1.45179	1.53027	1.17652	1.72974	2.01488	2.36196	1.5305	1.10085	1.97872	2.1312	1.58985	2.39559	1.36071	1.98623	1.75643	1.71555	1.79381	2.05817	1.60877	1.04087	1.40179	1.54193	1.64001	1.56353	1.28486	1.36572	1.35577	1.93892	1.4984	1.55791	2.4569	2.9002	2.31279	1.8348	1.77532	2.54141	1.34925
[truncated: 1,096 more columns]
